# Supplementary material for: Replication-Coupled Recruitment of Viral and Cellular Factors to Herpes Simplex Virus Type 1 Replication Forks for the Maintenance and Expression of Viral Genomes
Source: PLoS Pathog. 2017 Jan 17;13(1):e1006166. doi: 10.1371/journal.ppat.1006166 (PMC5271410; doi:10.1371/journal.ppat.1006166)
Supplement: S1 Table — (XLSX) [file ppat.1006166.s001.xlsx]

## Sheet: Pulse
						Spctral count values (SpC)										Normalized Spectral Abundance Factor ((SpC/MW)/Σ(SpC/MW))
Gene	Identified Protein	Accession Number	Species	MW (kDa)		X	P5	P20	P120		X	P5	P20	P120		NSAF X	NSAF P5	NSAF P20	NSAF P120		NSAF X	NSAF P5	NSAF P20	NSAF P120		Ave NSAF X	Ave NSAF P5	Ave NSAF P20	Ave NSAF P120		P5/X		P20/P120		log10(P20/P120)
SRBD1	S1 RNA-binding domain-containing protein 1 OS=Homo sapiens GN=SRBD1 PE=1 SV=2	sp|Q8N5C6|SRBD1_HUMAN	HUMAN	112		1	1	5	1		1	2	13	1		1.69423e-05	1.63228e-05	5.4509e-05	8.69384e-06		2.80773e-05	3.31301e-05	0.000141378	8.56047e-06		2.25098e-05	2.47265e-05	9.79435e-05	8.62715e-06		1.09848		11.3529		1.05511
UL5	DNA replication helicase OS=Human herpesvirus 1 (strain 17) GN=UL5 PE=3 SV=3	sp|P10189|HELI_HHV11	HHV11	99		1	17	52	8		1	17	24	10		1.9167e-05	0.000313925	0.000641334	7.86836e-05		3.17642e-05	0.000318585	0.000295279	9.68457e-05		2.54656e-05	0.000316255	0.000468307	8.77647e-05		12.4189		5.33593		0.727211
MED13	Mediator of RNA polymerase II transcription subunit 13 OS=Homo sapiens GN=MED13 PE=1 SV=3	sp|Q9UHV7|MED13_HUMAN	HUMAN	239		1	1	6	1		1	1	26	7		7.93947e-06	7.64918e-06	3.06528e-05	4.0741e-06		1.31575e-05	7.76271e-06	0.000132505	2.80812e-05		1.05485e-05	7.70594e-06	8.15789e-05	1.60777e-05		0.730524		5.07405		0.705355
RFC1	Replication factor C subunit 1 OS=Homo sapiens GN=RFC1 PE=1 SV=4	sp|P35251|RFC1_HUMAN	HUMAN	128		1	1	6	1		1	1	6	2		1.48245e-05	1.42824e-05	5.72344e-05	7.60711e-06		2.45676e-05	1.44944e-05	5.7095e-05	1.49808e-05		1.9696e-05	1.43884e-05	5.71647e-05	1.1294e-05		0.730524		5.06153		0.704282
UL52	DNA primase OS=Human herpesvirus 1 (strain 17) GN=UL52 PE=3 SV=1	sp|P10236|PRIM_HHV11	HHV11	114		1	18	61	16		1	20	14	5		1.6645e-05	0.000288656	0.000653343	0.000136661		2.75847e-05	0.000325489	0.000149582	4.20514e-05		2.21149e-05	0.000307072	0.000401462	8.93562e-05		13.8853		4.49283		0.65252
RBBP5	Retinoblastoma-binding protein 5 OS=Homo sapiens GN=RBBP5 PE=1 SV=2	sp|Q15291|RBBP5_HUMAN	HUMAN	59		1	1	21	2		1	9	10	8		3.21616e-05	3.09857e-05	0.000434594	3.30071e-05		5.32992e-05	0.00028301	0.000206445	0.000130003		4.27304e-05	0.000156998	0.000320519	8.15051e-05		3.67415		3.93251		0.59467
GTF3C2	General transcription factor 3C polypeptide 2 OS=Homo sapiens GN=GTF3C2 PE=1 SV=2	sp|Q8WUA4|TF3C2_HUMAN	HUMAN	101		1	1	8	3		1	1	9	3		1.87875e-05	1.81005e-05	9.6713e-05	2.89221e-05		3.11352e-05	1.83692e-05	0.000108537	2.84784e-05		2.49613e-05	1.82349e-05	0.000102625	2.87002e-05		0.730524		3.57575		0.553368
RPA1	Replication protein A 70 kDa DNA-binding subunit OS=Homo sapiens GN=RPA1 PE=1 SV=2	sp|P27694|RFA1_HUMAN	HUMAN	68		1	1	8	1		1	2	6	4		2.79049e-05	2.68846e-05	0.000143647	1.43193e-05		4.62449e-05	5.45673e-05	0.000107473	5.63984e-05		3.70749e-05	4.07259e-05	0.00012556	3.53588e-05		1.09848		3.55102		0.550354
RFC3	Replication factor C subunit 3 OS=Homo sapiens GN=RFC3 PE=1 SV=2	sp|P40938|RFC3_HUMAN	HUMAN	41		1	1	5	1		1	1	8	4		4.62813e-05	4.45891e-05	0.000148903	2.3749e-05		7.66989e-05	4.52509e-05	0.000237664	9.35388e-05		6.14901e-05	4.492e-05	0.000193283	5.86439e-05		0.730524		3.29588		0.517971
PARP14	Poly [ADP-ribose] polymerase 14 OS=Homo sapiens GN=PARP14 PE=1 SV=3	sp|Q460N5|PAR14_HUMAN	HUMAN	203		1	19	55	21		1	12	32	13		9.34745e-06	0.000171108	0.000330813	0.000100729		1.54909e-05	0.000109672	0.000192004	6.13992e-05		1.24192e-05	0.00014039	0.000261409	8.10639e-05		11.3043		3.22472		0.508492
WDR5	WD repeat-containing protein 5 OS=Homo sapiens GN=WDR5 PE=1 SV=1	sp|P61964|WDR5_HUMAN	HUMAN	37		1	3	17	2		1	14	16	11		5.12847e-05	0.000148229	0.000561001	5.2633e-05		8.49907e-05	0.000702001	0.000526714	0.000285041		6.81377e-05	0.000425115	0.000543857	0.000168837		6.23906		3.2212		0.508018
SMARCB1	SWI/SNF-related matrix-associated actin-dependent regulator of chromatin subfamily B member 1 OS=Homo sapiens GN=SMARCB1 PE=1 SV=2	sp|Q12824|SNF5_HUMAN	HUMAN	44		2	1	9	4		1	4	8	3		8.62515e-05	4.15489e-05	0.00024975	8.85191e-05		7.14694e-05	0.000168663	0.000221459	6.53709e-05		7.88605e-05	0.000105106	0.000235605	7.6945e-05		1.33281		3.06199		0.486004
ELMSAN1	ELM2 and SANT domain-containing protein 1 OS=Homo sapiens GN=ELMSAN1 PE=1 SV=2	sp|Q6PJG2|EMSA1_HUMAN	HUMAN	115		1	3	6	1		1	3	5	4		1.65003e-05	4.7691e-05	6.37044e-05	8.46704e-06		2.73448e-05	4.83988e-05	5.29577e-05	3.33486e-05		2.19226e-05	4.80449e-05	5.8331e-05	2.09078e-05		2.19157		2.78991		0.445591
MYH14	Myosin-14 OS=Homo sapiens GN=MYH14 PE=1 SV=2	sp|Q7Z406|MYH14_HUMAN	HUMAN	228		1	1	16	1		1	1	48	31		8.32251e-06	8.01822e-06	8.56843e-05	4.27066e-06		1.37923e-05	8.13723e-06	0.000256427	0.000130359		1.10574e-05	8.07772e-06	0.000171055	6.73151e-05		0.730524		2.54112		0.405025
RAD50	DNA repair protein RAD50 OS=Homo sapiens GN=RAD50 PE=1 SV=1	sp|Q92878|RAD50_HUMAN	HUMAN	154		1	36	67	29		1	79	83	48		1.23216e-05	0.000427361	0.000531215	0.000183361		2.04198e-05	0.000951738	0.000656469	0.000298838		1.63707e-05	0.00068955	0.000593842	0.0002411		42.1209		2.46306		0.391474
INTS5	Integrator complex subunit 5 OS=Homo sapiens GN=INTS5 PE=1 SV=1	sp|Q6P9B9|INT5_HUMAN	HUMAN	108		1	1	12	6		1	5	21	11		1.75698e-05	1.69273e-05	0.000135667	5.4095e-05		2.91172e-05	8.58929e-05	0.000236839	9.76528e-05		2.33435e-05	5.14101e-05	0.000186253	7.58739e-05		2.20234		2.45477		0.39001
SLC25A11	Mitochondrial 2-oxoglutarate/malate carrier protein OS=Homo sapiens GN=SLC25A11 PE=1 SV=3	sp|Q02978|M2OM_HUMAN	HUMAN	34		2	7	8	2		1	6	17	11		0.00011162	0.000376385	0.000287294	5.7277e-05		9.24898e-05	0.000327404	0.000609013	0.000310191		0.000102055	0.000351894	0.000448154	0.000183734		3.44809		2.43914		0.387237
YY1	Transcriptional repressor protein YY1 OS=Homo sapiens GN=YY1 PE=1 SV=2	sp|P25490|TYY1_HUMAN	HUMAN	45		1	4	20	14		1	16	36	16		4.21674e-05	0.000162503	0.000542667	0.000302932		6.98812e-05	0.000659658	0.000974421	0.000340897		5.60243e-05	0.00041108	0.000758544	0.000321914		7.33753		2.35635		0.37224
PPP2CA	Serine/threonine-protein phosphatase 2A catalytic subunit alpha isoform OS=Homo sapiens GN=PPP2CA PE=1 SV=1	sp|P67775|PP2AA_HUMAN	HUMAN	36		1	1	6	3		1	4	5	3		5.27093e-05	5.0782e-05	0.0002035	8.11425e-05		8.73515e-05	0.000206143	0.00016917	7.98977e-05		7.00304e-05	0.000128463	0.000186335	8.05201e-05		1.83438		2.31415		0.364391
INTS8	Integrator complex subunit 8 OS=Homo sapiens GN=INTS8 PE=1 SV=1	sp|Q75QN2|INT8_HUMAN	HUMAN	113		1	5	17	11		1	15	25	12		1.67923e-05	8.08918e-05	0.00018369	9.47859e-05		2.78288e-05	0.000246277	0.000269475	0.000101817		2.23106e-05	0.000163584	0.000226583	9.83012e-05		7.33215		2.30498		0.362668
ZMYM2	Zinc finger MYM-type protein 2 OS=Homo sapiens GN=ZMYM2 PE=1 SV=1	sp|Q9UBW7|ZMYM2_HUMAN	HUMAN	155		1	1	11	2		1	1	7	8		1.22421e-05	1.17945e-05	8.66517e-05	1.2564e-05		2.02881e-05	1.19696e-05	5.50077e-05	4.9485e-05		1.62651e-05	1.18821e-05	7.08297e-05	3.10245e-05		0.730524		2.28302		0.35851
CTBP2	C-terminal-binding protein 2 OS=Homo sapiens GN=CTBP2 PE=1 SV=1	sp|P56545|CTBP2_HUMAN	HUMAN	49		1	5	32	12		3	24	32	24		3.87252e-05	0.000186546	0.000797389	0.00023846		0.00019253	0.000908712	0.000795446	0.000469603		0.000115628	0.000547629	0.000796417	0.000354031		4.73615		2.24957		0.352099
ATM	Serine-protein kinase ATM OS=Homo sapiens GN=ATM PE=1 SV=3	sp|Q13315|ATM_HUMAN	HUMAN	351		1	1	1	5		1	3	36	16		5.40608e-06	5.20841e-06	3.47864e-06	1.38705e-05		8.95913e-06	1.58572e-05	0.000124926	4.37047e-05		7.1826e-06	1.05328e-05	6.42022e-05	2.87876e-05		1.46643		2.2302		0.348344
INO80	DNA helicase INO80 OS=Homo sapiens GN=INO80 PE=1 SV=2	sp|Q9ULG1|INO80_HUMAN	HUMAN	177		1	2	21	13		1	4	21	11		1.07205e-05	2.06571e-05	0.000144865	7.15154e-05		1.77664e-05	4.19274e-05	0.000144512	5.95847e-05		1.42435e-05	3.12923e-05	0.000144688	6.55501e-05		2.19695		2.20729		0.34386
GTF3C4	General transcription factor 3C polypeptide 4 OS=Homo sapiens GN=GTF3C4 PE=1 SV=2	sp|Q9UKN8|TF3C4_HUMAN	HUMAN	92		1	1	18	7		1	2	18	14		2.06254e-05	1.98712e-05	0.000238892	7.40866e-05		3.4181e-05	4.03323e-05	0.00023831	0.0001459		2.74032e-05	3.01018e-05	0.000238601	0.000109993		1.09848		2.16923		0.336305
FOXF1	Forkhead box protein F1 OS=Homo sapiens GN=FOXF1 PE=2 SV=2	sp|Q12946|FOXF1_HUMAN	HUMAN	40		1	1	12	1		1	1	10	12		4.74383e-05	4.57038e-05	0.0003663	2.43427e-05		7.86164e-05	4.63822e-05	0.000304507	0.000287632		6.30273e-05	4.6043e-05	0.000335404	0.000155987		0.730524		2.1502		0.332478
CPSF2	Cleavage and polyadenylation specificity factor subunit 2 OS=Homo sapiens GN=CPSF2 PE=1 SV=2	sp|Q9P2I0|CPSF2_HUMAN	HUMAN	88		1	1	11	3		4	10	25	19		2.15629e-05	2.07745e-05	0.000152625	3.31947e-05		0.000142939	0.000210828	0.00034603	0.000207008		8.22508e-05	0.000115801	0.000249328	0.000120101		1.4079		2.07598		0.317223
RBPJ	Recombining binding protein suppressor of hairless OS=Homo sapiens GN=RBPJ PE=1 SV=3	sp|Q06330|SUH_HUMAN	HUMAN	56		1	5	22	8		1	11	18	17		3.38845e-05	0.000163228	0.000479679	0.000139101		5.61545e-05	0.000364431	0.000391509	0.000291056		4.50195e-05	0.00026383	0.000435594	0.000215079		5.86034		2.02528		0.306484
KDM1A	Lysine-specific histone demethylase 1A OS=Homo sapiens GN=KDM1A PE=1 SV=2	sp|O60341|KDM1A_HUMAN	HUMAN	93		1	5	49	18		1	17	33	34		2.04036e-05	9.82878e-05	0.000643323	0.00018846		3.38135e-05	0.000339139	0.000432203	0.000350519		2.71085e-05	0.000218713	0.000537763	0.00026949		8.06806		1.99549		0.300049
MED16	Mediator of RNA polymerase II transcription subunit 16 OS=Homo sapiens GN=MED16 PE=1 SV=2	sp|Q9Y2X0|MED16_HUMAN	HUMAN	97		1	8	33	18		1	23	38	27		1.95622e-05	0.000150776	0.000415392	0.000180688		3.24191e-05	0.000439914	0.000477165	0.000266875		2.59907e-05	0.000295345	0.000446279	0.000223782		11.3635		1.99426		0.299782
MED29	Mediator of RNA polymerase II transcription subunit 29 OS=Homo sapiens GN=MED29 PE=1 SV=1	sp|Q9NX70|MED29_HUMAN	HUMAN	21		1	2	6	3		1	6	5	4		9.03587e-05	0.00017411	0.000348857	0.000139101		0.000149745	0.000530082	0.000290006	0.000182623		0.000120052	0.000352096	0.000319432	0.000160862		2.93286		1.98575		0.297924
THOC3	THO complex subunit 3 OS=Homo sapiens GN=THOC3 PE=1 SV=1	sp|Q96J01|THOC3_HUMAN	HUMAN	39		1	4	13	7		1	13	15	11		4.86547e-05	0.000187503	0.000407	0.000174768		8.06322e-05	0.000618429	0.000468472	0.000270423		6.46434e-05	0.000402966	0.000437736	0.000222596		6.23367		1.96651		0.293696
DYNLL2	Dynein light chain 2, cytoplasmic OS=Homo sapiens GN=DYNLL2 PE=1 SV=1	sp|Q96FJ2|DYL2_HUMAN	HUMAN	10		1	1	7	1		1	1	10	10		0.000189753	0.000182815	0.000854701	9.7371e-05		0.000314465	0.000185529	0.00121803	0.000958773		0.000252109	0.000184172	0.00103636	0.000528072		0.730524		1.96254		0.292819
HIRA	Protein HIRA OS=Homo sapiens GN=HIRA PE=1 SV=2	sp|P54198|HIRA_HUMAN	HUMAN	112		1	1	5	3		1	2	12	8		1.69423e-05	1.63228e-05	5.4509e-05	2.60815e-05		2.80773e-05	3.31301e-05	0.000130503	6.84838e-05		2.25098e-05	2.47265e-05	9.25059e-05	4.72826e-05		1.09848		1.95645		0.291468
MED22	Mediator of RNA polymerase II transcription subunit 22 OS=Homo sapiens GN=MED22 PE=1 SV=2	sp|Q15528|MED22_HUMAN	HUMAN	22		1	1	7	6		1	1	13	7		8.62515e-05	8.30979e-05	0.0003885	0.000265557		0.000142939	8.43313e-05	0.000719743	0.000305064		0.000114595	8.37146e-05	0.000554122	0.000285311		0.730524		1.94217		0.288287
INTS10	Integrator complex subunit 10 OS=Homo sapiens GN=INTS10 PE=1 SV=2	sp|Q9NVR2|INT10_HUMAN	HUMAN	82		1	7	46	26		1	17	39	30		2.31406e-05	0.000156062	0.000684952	0.000308737		3.83494e-05	0.000384633	0.000579305	0.000350771		3.0745e-05	0.000270347	0.000632129	0.000329754		8.7932		1.91697		0.282616
GTF3C1	General transcription factor 3C polypeptide 1 OS=Homo sapiens GN=GTF3C1 PE=1 SV=4	sp|Q12789|TF3C1_HUMAN	HUMAN	239		1	3	68	28		1	21	69	63		7.93947e-06	2.29475e-05	0.000347398	0.000114075		1.31575e-05	0.000163017	0.000351648	0.000252731		1.05485e-05	9.29822e-05	0.000349523	0.000183403		8.81473		1.90577		0.28007
MED4	Mediator of RNA polymerase II transcription subunit 4 OS=Homo sapiens GN=MED4 PE=1 SV=1	sp|Q9NPJ6|MED4_HUMAN	HUMAN	30		1	2	10	8		1	6	15	9		6.32511e-05	0.000121877	0.000407	0.000259656		0.000104822	0.000371058	0.000609013	0.000287632		8.40365e-05	0.000246467	0.000508007	0.000273644		2.93286		1.85645		0.268684
MED12	Mediator of RNA polymerase II transcription subunit 12 OS=Homo sapiens GN=MED12 PE=1 SV=4	sp|Q93074|MED12_HUMAN	HUMAN	243		1	15	69	43		1	27	91	66		7.80878e-06	0.000112849	0.000346704	0.000172303		1.2941e-05	0.000206143	0.000456133	0.000260407		1.03749e-05	0.000159496	0.000401419	0.000216355		15.3733		1.85537		0.268431
UBTF	Nucleolar transcription factor 1 OS=Homo sapiens GN=UBTF PE=1 SV=1	sp|P17480|UBF1_HUMAN	HUMAN	89		3	21	74	57		1	22	58	33		6.39618e-05	0.000431362	0.00101521	0.000623612		3.53332e-05	0.00045861	0.00079377	0.0003555		4.96475e-05	0.000444986	0.000904492	0.000489556		8.96291		1.84758		0.266603
CTBP1	C-terminal-binding protein 1 OS=Homo sapiens GN=CTBP1 PE=1 SV=2	sp|Q13363|CTBP1_HUMAN	HUMAN	48		1	7	31	12		1	22	34	33		3.95319e-05	0.000266606	0.000788563	0.000243427		6.55136e-05	0.00085034	0.000862769	0.000659156		5.25228e-05	0.000558473	0.000825666	0.000451292		10.633		1.82956		0.262347
INTS6	Integrator complex subunit 6 OS=Homo sapiens GN=INTS6 PE=1 SV=1	sp|Q9UL03|INT6_HUMAN	HUMAN	100		1	2	21	12		1	9	24	20		1.89753e-05	3.65631e-05	0.00025641	0.000116845		3.14465e-05	0.000166976	0.000292326	0.000191755		2.52109e-05	0.000101769	0.000274368	0.0001543		4.03672		1.77815		0.249968
TRIM28	Transcription intermediary factor 1-beta OS=Homo sapiens GN=TRIM28 PE=1 SV=5	sp|Q13263|TIF1B_HUMAN	HUMAN	89		1	25	128	71		1	81	109	98		2.13206e-05	0.000513526	0.00175605	0.00077678		3.53332e-05	0.00168852	0.00149174	0.00105573		2.83269e-05	0.00110102	0.00162389	0.000916254		38.8685		1.77232		0.248542
INTS3	Integrator complex subunit 3 OS=Homo sapiens GN=INTS3 PE=1 SV=1	sp|Q68E01|INT3_HUMAN	HUMAN	118		1	13	30	16		1	15	36	32		1.60808e-05	0.000201407	0.000310424	0.000132028		2.66496e-05	0.000235842	0.000371601	0.000260006		2.13652e-05	0.000218624	0.000341013	0.000196017		10.2327		1.73971		0.240476
GTF2H1	General transcription factor IIH subunit 1 OS=Homo sapiens GN=GTF2H1 PE=1 SV=1	sp|P32780|TF2H1_HUMAN	HUMAN	62		1	1	5	4		1	2	6	4		3.06054e-05	2.94863e-05	9.84678e-05	6.282e-05		5.07202e-05	5.9848e-05	0.000117874	6.18563e-05		4.06628e-05	4.46672e-05	0.000108171	6.23381e-05		1.09848		1.73522		0.239356
MED20	Mediator of RNA polymerase II transcription subunit 20 OS=Homo sapiens GN=MED20 PE=1 SV=1	sp|Q9H944|MED20_HUMAN	HUMAN	23		1	1	11	3		1	8	9	12		8.25014e-05	7.94849e-05	0.000583957	0.000127006		0.000136724	0.000645317	0.000476619	0.000500229		0.000109613	0.000362401	0.000530288	0.000313617		3.30619		1.69088		0.228112
THOC7	THO complex subunit 7 homolog OS=Homo sapiens GN=THOC7 PE=1 SV=3	sp|Q6I9Y2|THOC7_HUMAN	HUMAN	24		1	3	11	7		1	10	21	17		7.90639e-05	0.000228519	0.000559626	0.000283999		0.000131027	0.000773036	0.00106577	0.000679131		0.000105046	0.000500778	0.0008127	0.000481565		4.76724		1.68762		0.227275
CSNK2A2	Casein kinase II subunit alpha' OS=Homo sapiens GN=CSNK2A2 PE=1 SV=1	sp|P19784|CSK22_HUMAN	HUMAN	41		1	1	5	3		1	3	7	6		4.62813e-05	4.45891e-05	0.000148903	7.12471e-05		7.66989e-05	0.000135753	0.000207956	0.000140308		6.14901e-05	9.01709e-05	0.000178429	0.000105778		1.46643		1.68683		0.227072
H2AFX	Histone H2A.x OS=Homo sapiens GN=H2AFX PE=1 SV=2	sp|P16104|H2AX_HUMAN	HUMAN	15		1	1	27	1		1	17	40	50		0.000126502	0.000121877	0.0021978	6.4914e-05		0.000209644	0.00210266	0.00324807	0.00319591		0.000168073	0.00111227	0.00272294	0.00163041		6.61777		1.67009		0.22274
LIG3	DNA ligase 3 OS=Homo sapiens GN=LIG3 PE=1 SV=2	sp|P49916|DNLI3_HUMAN	HUMAN	113		1	39	111	86		1	61	129	96		1.67923e-05	0.000630956	0.00119939	0.000741054		2.78288e-05	0.00100153	0.00139049	0.000814533		2.23106e-05	0.000816241	0.00129494	0.000777793		36.5854		1.66489		0.221386
PNKP	Bifunctional polynucleotide phosphatase/kinase OS=Homo sapiens GN=PNKP PE=1 SV=1	sp|Q96T60|PNKP_HUMAN	HUMAN	57		1	3	8	3		1	3	9	10		3.32901e-05	9.62186e-05	0.000171369	5.12479e-05		5.51694e-05	9.76467e-05	0.00019232	0.000168206		4.42297e-05	9.69327e-05	0.000181844	0.000109727		2.19157		1.65725		0.219387
TLK2	Serine/threonine-protein kinase tousled-like 2 OS=Homo sapiens GN=TLK2 PE=1 SV=2	sp|Q86UE8|TLK2_HUMAN	HUMAN	88		1	1	7	2		1	18	32	28		2.15629e-05	2.07745e-05	9.71251e-05	2.21298e-05		3.57347e-05	0.000379491	0.000442919	0.000305064		2.86488e-05	0.000200133	0.000270022	0.000163597		6.98572		1.65053		0.217624
DNAJA1	DnaJ homolog subfamily A member 1 OS=Homo sapiens GN=DNAJA1 PE=1 SV=2	sp|P31689|DNJA1_HUMAN	HUMAN	45		1	1	6	4		1	3	7	6		4.21674e-05	4.06256e-05	0.0001628	8.6552e-05		6.98812e-05	0.000123686	0.000189471	0.000127836		5.60243e-05	8.21557e-05	0.000176135	0.000107194		1.46643		1.64314		0.215676
INTS1	Integrator complex subunit 1 OS=Homo sapiens GN=INTS1 PE=1 SV=2	sp|Q8N201|INT1_HUMAN	HUMAN	244		4	17	67	50		2	50	90	71		3.11071e-05	0.000127371	0.000335275	0.000199531		2.57759e-05	0.000380182	0.000449272	0.000278987		2.84415e-05	0.000253777	0.000392274	0.000239259		8.92276		1.63954		0.214721
CSTF3	Cleavage stimulation factor subunit 3 OS=Homo sapiens GN=CSTF3 PE=1 SV=1	sp|Q12996|CSTF3_HUMAN	HUMAN	83		1	1	15	5		1	3	7	12		2.28618e-05	2.20259e-05	0.000220663	5.86572e-05		3.78874e-05	6.70586e-05	0.000102725	0.000138618		3.03746e-05	4.45423e-05	0.000161694	9.86375e-05		1.46643		1.63928		0.214652
FARSA	Phenylalanine--tRNA ligase alpha subunit OS=Homo sapiens GN=FARSA PE=1 SV=3	sp|Q9Y285|SYFA_HUMAN	HUMAN	58		2	8	2	2		1	2	7	5		6.54322e-05	0.000252159	4.21035e-05	3.35762e-05		5.42182e-05	6.39754e-05	0.000147003	8.26528e-05		5.98252e-05	0.000158067	9.45534e-05	5.81145e-05		2.64215		1.62702		0.211392
YTHDF2	YTH domain family protein 2 OS=Homo sapiens GN=YTHDF2 PE=1 SV=2	sp|Q9Y5A9|YTHD2_HUMAN	HUMAN	62		1	6	9	6		1	6	9	8		3.06054e-05	0.000176918	0.000177242	9.423e-05		5.07202e-05	0.000179544	0.00017681	0.000123713		4.06628e-05	0.000178231	0.000177026	0.000108971		4.38315		1.62452		0.210725
P4HB	Protein disulfide-isomerase OS=Homo sapiens GN=P4HB PE=1 SV=3	sp|P07237|PDIA1_HUMAN	HUMAN	57		1	5	2	2		2	10	12	9		3.32901e-05	0.000160364	4.28421e-05	3.41653e-05		0.000110339	0.000325489	0.000256427	0.000151385		7.18144e-05	0.000242927	0.000149634	9.27752e-05		3.3827		1.61287		0.2076
TAF6	Transcription initiation factor TFIID subunit 6 OS=Homo sapiens GN=TAF6 PE=1 SV=1	sp|P49848|TAF6_HUMAN	HUMAN	73		1	1	7	2		1	7	12	13		2.59936e-05	2.50432e-05	0.000117082	2.6677e-05		4.30775e-05	0.000177904	0.000200224	0.00017074		3.45355e-05	0.000101474	0.000158653	9.87087e-05		2.93824		1.60728		0.206093
MED14	Mediator of RNA polymerase II transcription subunit 14 OS=Homo sapiens GN=MED14 PE=1 SV=2	sp|O60244|MED14_HUMAN	HUMAN	161		1	13	79	41		1	55	91	93		1.17859e-05	0.000147615	0.000599125	0.000247963		1.9532e-05	0.000633794	0.00068845	0.000553825		1.5659e-05	0.000390704	0.000643787	0.000400894		24.9508		1.60588		0.205713
SMARCC2	SWI/SNF complex subunit SMARCC2 OS=Homo sapiens GN=SMARCC2 PE=1 SV=1	sp|Q8TAQ2|SMRC2_HUMAN	HUMAN	133		3	1	45	41		3	36	66	47		4.28015e-05	1.37455e-05	0.000413121	0.000300166		7.0932e-05	0.000502183	0.000604434	0.000338814		5.68668e-05	0.000257964	0.000508778	0.00031949		4.53629		1.59247		0.20207
CPSF3L	Integrator complex subunit 11 OS=Homo sapiens GN=CPSF3L PE=1 SV=2	sp|Q5TA45|INT11_HUMAN	HUMAN	68		1	1	14	8		1	22	12	13		2.79049e-05	2.68846e-05	0.000251383	0.000114554		4.62449e-05	0.00060024	0.000214946	0.000183295		3.70749e-05	0.000313562	0.000233164	0.000148924		8.45754		1.56565		0.194696
THOC5	THO complex subunit 5 homolog OS=Homo sapiens GN=THOC5 PE=1 SV=2	sp|Q13769|THOC5_HUMAN	HUMAN	79		1	1	11	4		1	3	10	13		2.40194e-05	2.31412e-05	0.000170013	4.93018e-05		3.98057e-05	7.0454e-05	0.000154181	0.000157773		3.19126e-05	4.67976e-05	0.000162097	0.000103537		1.46643		1.56559		0.194678
MED27	Mediator of RNA polymerase II transcription subunit 27 OS=Homo sapiens GN=MED27 PE=1 SV=1	sp|Q6P2C8|MED27_HUMAN	HUMAN	35		1	1	11	7		1	11	10	10		5.42152e-05	5.2233e-05	0.000383743	0.000194742		8.98473e-05	0.00058309	0.000348008	0.000273935		7.20312e-05	0.000317662	0.000365875	0.000234339		4.41005		1.56131		0.19349
INTS2	Integrator complex subunit 2 OS=Homo sapiens GN=INTS2 PE=1 SV=2	sp|Q9H0H0|INT2_HUMAN	HUMAN	134		1	2	20	15		1	10	20	18		1.41607e-05	2.72859e-05	0.000182239	0.000108997		2.34676e-05	0.000138454	0.000181795	0.00012879		1.88141e-05	8.28701e-05	0.000182017	0.000118894		4.40467		1.53092		0.184953
MED30	Mediator of RNA polymerase II transcription subunit 30 OS=Homo sapiens GN=MED30 PE=1 SV=1	sp|Q96HR3|MED30_HUMAN	HUMAN	20		1	4	9	6		1	9	9	9		9.48767e-05	0.000365631	0.000549451	0.000292113		0.000157233	0.000834879	0.000548112	0.000431448		0.000126055	0.000600255	0.000548781	0.00036178		4.76186		1.51689		0.180954
MSH3	DNA mismatch repair protein Msh3 OS=Homo sapiens GN=MSH3 PE=1 SV=4	sp|P20585|MSH3_HUMAN	HUMAN	127		1	8	34	25		1	23	34	33		1.49412e-05	0.000115159	0.000326882	0.000191675		2.47611e-05	0.000335997	0.000326086	0.00024913		1.98511e-05	0.000225578	0.000326484	0.000220403		11.3635		1.48131		0.170645
INTS4	Integrator complex subunit 4 OS=Homo sapiens GN=INTS4 PE=1 SV=2	sp|Q96HW7|INT4_HUMAN	HUMAN	108		1	1	12	5		1	7	23	25		1.75698e-05	1.69273e-05	0.000135667	4.50792e-05		2.91172e-05	0.00012025	0.000259395	0.000221938		2.33435e-05	6.85887e-05	0.000197531	0.000133509		2.93824		1.47953		0.170125
INTS7	Integrator complex subunit 7 OS=Homo sapiens GN=INTS7 PE=1 SV=1	sp|Q9NVH2|INT7_HUMAN	HUMAN	107		1	1	30	20		1	6	32	33		1.7734e-05	1.70855e-05	0.000342337	0.000182002		2.93893e-05	0.000104035	0.00036427	0.000295696		2.35616e-05	6.05602e-05	0.000353303	0.000238849		2.57029		1.47919		0.170024
VWA9	von Willebrand factor A domain-containing protein 9 OS=Homo sapiens GN=VWA9 PE=1 SV=2	sp|Q96SY0|VWA9_HUMAN	HUMAN	57		1	3	7	4		1	3	7	8		3.32901e-05	9.62186e-05	0.000149948	6.83305e-05		5.51694e-05	9.76467e-05	0.000149582	0.000134565		4.42297e-05	9.69327e-05	0.000149765	0.000101448		2.19157		1.47628		0.169168
CBFB	Core-binding factor subunit beta OS=Homo sapiens GN=CBFB PE=1 SV=2	sp|Q13951|PEBB_HUMAN	HUMAN	22		1	3	5	6		1	6	10	7		8.62515e-05	0.000249294	0.0002775	0.000265557		0.000142939	0.000505988	0.000553649	0.000305064		0.000114595	0.000377641	0.000415574	0.000285311		3.29543		1.45657		0.163331
TOP2A	DNA topoisomerase 2-alpha OS=Homo sapiens GN=TOP2A PE=1 SV=3	sp|P11388|TOP2A_HUMAN	HUMAN	174		1	1	111	92		1	35	57	54		1.09054e-05	1.05066e-05	0.000778915	0.000514835		1.80727e-05	0.00037319	0.000399009	0.00029755		1.4489e-05	0.000191848	0.000588962	0.000406193		13.2409		1.44996		0.161355
TAF2	Transcription initiation factor TFIID subunit 2 OS=Homo sapiens GN=TAF2 PE=1 SV=3	sp|Q6P1X5|TAF2_HUMAN	HUMAN	137		1	1	8	7		1	4	8	7		1.38506e-05	1.33442e-05	7.12993e-05	4.97516e-05		2.29537e-05	5.4169e-05	7.11257e-05	4.89884e-05		1.84021e-05	3.37566e-05	7.12125e-05	4.937e-05		1.83438		1.44242		0.159093
TFAM	Transcription factor A, mitochondrial OS=Homo sapiens GN=TFAM PE=1 SV=1	sp|Q00059|TFAM_HUMAN	HUMAN	29		1	4	17	15		1	20	33	29		6.54322e-05	0.000252159	0.000715759	0.000503643		0.000108436	0.00127951	0.00138603	0.000958773		8.69343e-05	0.000765834	0.00105089	0.000731208		8.80934		1.4372		0.157518
MED31	Mediator of RNA polymerase II transcription subunit 31 OS=Homo sapiens GN=MED31 PE=1 SV=1	sp|Q9Y3C7|MED31_HUMAN	HUMAN	16		1	2	5	4		1	6	12	11		0.000118596	0.000228519	0.000381563	0.000243427		0.000196541	0.000695733	0.00091352	0.000659156		0.000157568	0.000462126	0.000647541	0.000451292		2.93286		1.43486		0.15681
HDAC2	Histone deacetylase 2 OS=Homo sapiens GN=HDAC2 PE=1 SV=2	sp|Q92769|HDAC2_HUMAN	HUMAN	55		1	8	61	36		1	22	58	69		3.45006e-05	0.000265913	0.0013542	0.000637337		5.71755e-05	0.000742115	0.00128446	0.00120282		4.58381e-05	0.000504014	0.00131933	0.000920081		10.9955		1.43393		0.156529
GTF3C3	General transcription factor 3C polypeptide 3 OS=Homo sapiens GN=GTF3C3 PE=1 SV=1	sp|Q9Y5Q9|TF3C3_HUMAN	HUMAN	101		1	1	10	5		1	6	16	18		1.87875e-05	1.81005e-05	0.000120891	4.82035e-05		3.11352e-05	0.000110215	0.000192955	0.00017087		2.49613e-05	6.41578e-05	0.000156923	0.000109537		2.57029		1.4326		0.156126
MED23	Mediator of RNA polymerase II transcription subunit 23 OS=Homo sapiens GN=MED23 PE=1 SV=2	sp|Q9ULK4|MED23_HUMAN	HUMAN	156		2	25	90	67		1	72	110	110		2.43273e-05	0.000292973	0.000704424	0.000418196		2.0158e-05	0.000856287	0.000858865	0.000676058		2.22427e-05	0.00057463	0.000781644	0.000547127		25.8345		1.42863		0.154921
NFIX	Nuclear factor 1 X-type OS=Homo sapiens GN=NFIX PE=1 SV=2	sp|Q14938|NFIX_HUMAN	HUMAN	55		1	1	14	5		1	12	26	31		3.45006e-05	3.32392e-05	0.0003108	8.85191e-05		5.71755e-05	0.00040479	0.000575794	0.000540399		4.58381e-05	0.000219015	0.000443297	0.000314459		4.77801		1.40971		0.149131
SYMPK	Symplekin OS=Homo sapiens GN=SYMPK PE=1 SV=2	sp|Q92797|SYMPK_HUMAN	HUMAN	141		1	7	39	24		1	18	40	47		1.34577e-05	9.07594e-05	0.000337724	0.000165738		2.23025e-05	0.000236845	0.00034554	0.000319591		1.78801e-05	0.000163802	0.000341632	0.000242664		9.16115		1.40784		0.148552
TOP2B	DNA topoisomerase 2-beta OS=Homo sapiens GN=TOP2B PE=1 SV=3	sp|Q02880|TOP2B_HUMAN	HUMAN	183		56	116	297	275		22	184	252	217		0.000580666	0.00115883	0.00198162	0.00146323		0.000378046	0.00186543	0.00167728	0.00113691		0.000479356	0.00151213	0.00182945	0.00130007		3.1545		1.4072		0.148356
MED24	Mediator of RNA polymerase II transcription subunit 24 OS=Homo sapiens GN=MED24 PE=1 SV=1	sp|O75448|MED24_HUMAN	HUMAN	110		1	14	29	26		1	16	61	55		1.72503e-05	0.000232674	0.0003219	0.00023015		2.85878e-05	0.00026986	0.000675451	0.000479386		2.2919e-05	0.000251267	0.000498676	0.000354768		10.9632		1.40564		0.147874
SAFB2	Scaffold attachment factor B2 OS=Homo sapiens GN=SAFB2 PE=1 SV=1	sp|Q14151|SAFB2_HUMAN	HUMAN	107		1	1	29	12		1	1	21	34		1.7734e-05	1.70855e-05	0.000330926	0.000109201		2.93893e-05	1.73391e-05	0.000239052	0.000304657		2.35616e-05	1.72123e-05	0.000284989	0.000206929		0.730524		1.37723		0.139007
MGST3	Microsomal glutathione S-transferase 3 OS=Homo sapiens GN=MGST3 PE=1 SV=1	sp|O14880|MGST3_HUMAN	HUMAN	17		1	1	6	4		1	2	7	8		0.00011162	0.000107538	0.000430942	0.000229108		0.00018498	0.000218269	0.00050154	0.000451187		0.0001483	0.000162904	0.000466241	0.000340148		1.09848		1.3707		0.136943
LAS1L	Ribosomal biogenesis protein LAS1L OS=Homo sapiens GN=LAS1L PE=1 SV=2	sp|Q9Y4W2|LAS1L_HUMAN	HUMAN	83		1	1	5	5		2	3	9	8		2.28618e-05	2.20259e-05	7.35543e-05	5.86572e-05		7.57748e-05	6.70586e-05	0.000132075	9.24118e-05		4.93183e-05	4.45423e-05	0.000102815	7.55345e-05		0.903159		1.36116		0.13391
CETN2	Centrin-2 OS=Homo sapiens GN=CETN2 PE=1 SV=1	sp|P41208|CETN2_HUMAN	HUMAN	20		1	6	8	5		1	1	7	9		9.48767e-05	0.000548446	0.0004884	0.000243427		0.000157233	9.27644e-05	0.000426309	0.000431448		0.000126055	0.000320605	0.000457355	0.000337438		2.54338		1.35538		0.13206
XRCC1	DNA repair protein XRCC1 OS=Homo sapiens GN=XRCC1 PE=1 SV=2	sp|P18887|XRCC1_HUMAN	HUMAN	69		1	2	24	18		1	10	23	26		2.75005e-05	5.299e-05	0.000424696	0.000254011		4.55747e-05	0.000268882	0.000406009	0.000361277		3.65376e-05	0.000160936	0.000415353	0.000307644		4.40467		1.35011		0.130368
MED17	Mediator of RNA polymerase II transcription subunit 17 OS=Homo sapiens GN=MED17 PE=1 SV=2	sp|Q9NVC6|MED17_HUMAN	HUMAN	73		1	4	26	13		1	18	24	34		2.59936e-05	0.000100173	0.000434877	0.0001734		4.30775e-05	0.000457468	0.000400447	0.000446552		3.45355e-05	0.00027882	0.000417662	0.000309976		8.07344		1.3474		0.129497
POLR2H	DNA-directed RNA polymerases I, II, and III subunit RPABC3 OS=Homo sapiens GN=POLR2H PE=1 SV=4	sp|P52434|RPAB3_HUMAN	HUMAN	17		2	1	8	5		1	1	9	11		0.000223239	0.000107538	0.000574589	0.000286385		0.00018498	0.000109135	0.000644838	0.000620382		0.000204109	0.000108337	0.000609713	0.000453384		0.530777		1.34481		0.12866
ACTL6A	Actin-like protein 6A OS=Homo sapiens GN=ACTL6A PE=1 SV=1	sp|O96019|ACL6A_HUMAN	HUMAN	47		1	2	16	14		1	8	20	20		4.0373e-05	7.77938e-05	0.00041566	0.000290041		6.69075e-05	0.000315794	0.000518309	0.000407988		5.36403e-05	0.000196794	0.000466985	0.000349015		3.66877		1.33801		0.126459
NFIC	Nuclear factor 1 C-type OS=Homo sapiens GN=NFIC PE=1 SV=2	sp|P08651|NFIC_HUMAN	HUMAN	56		1	3	21	22		1	28	36	32		3.38845e-05	9.79368e-05	0.000457875	0.000382529		5.61545e-05	0.000927644	0.000783017	0.00054787		4.50195e-05	0.00051279	0.000620446	0.0004652		11.3904		1.33372		0.125065
PPP2R1A	Serine/threonine-protein phosphatase 2A 65 kDa regulatory subunit A alpha isoform OS=Homo sapiens GN=PPP2R1A PE=1 SV=4	sp|P30153|2AAA_HUMAN	HUMAN	65		1	1	7	2		1	2	14	18		2.91928e-05	2.81254e-05	0.000131492	2.99603e-05		4.83793e-05	5.70858e-05	0.000262344	0.000265506		3.87861e-05	4.26056e-05	0.000196918	0.000147733		1.09848		1.33293		0.124808
MED25	Mediator of RNA polymerase II transcription subunit 25 OS=Homo sapiens GN=MED25 PE=1 SV=2	sp|Q71SY5|MED25_HUMAN	HUMAN	78		1	1	9	6		1	8	11	13		2.43273e-05	2.34379e-05	0.000140885	7.49008e-05		4.03161e-05	0.000190286	0.000171773	0.000159795		3.23217e-05	0.000106862	0.000156329	0.000117348		3.30619		1.33218		0.124563
BAZ1A	Bromodomain adjacent to zinc finger domain protein 1A OS=Homo sapiens GN=BAZ1A PE=1 SV=2	sp|Q9NRL2|BAZ1A_HUMAN	HUMAN	179		1	1	9	8		1	1	11	11		1.06007e-05	1.02131e-05	6.13911e-05	4.35178e-05		1.75679e-05	1.03647e-05	7.48508e-05	5.8919e-05		1.40843e-05	1.02889e-05	6.8121e-05	5.12184e-05		0.730524		1.33001		0.123855
DBP	Major DNA-binding protein OS=Human herpesvirus 1 (strain 17) GN=DBP PE=1 SV=1	sp|P04296|DNBI_HHV11	HHV11	128		155	629	937	824		59	714	901	926		0.00229779	0.00898366	0.00893811	0.00626826		0.00144949	0.010349	0.00857377	0.00693612		0.00187364	0.00966634	0.00875594	0.00660219		5.15912		1.32622		0.122615
TRRAP	Transformation/transcription domain-associated protein OS=Homo sapiens GN=TRRAP PE=1 SV=3	sp|Q9Y4A5|TRRAP_HUMAN	HUMAN	438		1	22	142	125		1	51	146	150		4.33227e-06	9.18251e-05	0.00039585	0.000277885		7.17958e-06	0.000216027	0.000406009	0.000328347		5.75592e-06	0.000153926	0.000400929	0.000303116		26.7422		1.32269		0.121459
THOC1	THO complex subunit 1 OS=Homo sapiens GN=THOC1 PE=1 SV=1	sp|Q96FV9|THOC1_HUMAN	HUMAN	76		1	10	40	25		1	14	35	47		2.49675e-05	0.000240547	0.000642632	0.000320299		4.1377e-05	0.000341763	0.000560933	0.000592925		3.31723e-05	0.000291155	0.000601783	0.000456612		8.77706		1.31793		0.119892
PCNA	Proliferating cell nuclear antigen OS=Homo sapiens GN=PCNA PE=1 SV=1	sp|P12004|PCNA_HUMAN	HUMAN	29		6	62	105	96		9	73	101	102		0.000392593	0.00390847	0.00442087	0.00322332		0.000975927	0.00467021	0.00424209	0.00337224		0.00068426	0.00428934	0.00433148	0.00329778		6.26858		1.31346		0.118415
U2SURP	U2 snRNP-associated SURP motif-containing protein OS=Homo sapiens GN=U2SURP PE=1 SV=2	sp|O15042|SR140_HUMAN	HUMAN	118		2	3	11	12		1	2	17	15		3.21616e-05	4.64785e-05	0.000113822	9.90213e-05		2.66496e-05	3.14456e-05	0.000175478	0.000121878		2.94056e-05	3.8962e-05	0.00014465	0.00011045		1.32499		1.30965		0.117155
SMARCA2	Probable global transcription activator SNF2L2 OS=Homo sapiens GN=SMARCA2 PE=1 SV=2	sp|P51531|SMCA2_HUMAN	HUMAN	181		1	1	29	15		1	1	1	14		1.04836e-05	1.01003e-05	0.00019563	8.06942e-05		1.73738e-05	1.02502e-05	6.72943e-06	7.41592e-05		1.39287e-05	1.01753e-05	0.00010118	7.74267e-05		0.730524		1.30678		0.116203
RUVBL2	RuvB-like 2 OS=Homo sapiens GN=RUVBL2 PE=1 SV=3	sp|Q9Y230|RUVB2_HUMAN	HUMAN	51		6	18	45	46		1	39	77	72		0.000223239	0.000645231	0.00107735	0.000878248		6.16599e-05	0.00141875	0.00183898	0.00135356		0.00014245	0.00103199	0.00145817	0.0011159		7.2446		1.30671		0.11618
CPSF1	Cleavage and polyadenylation specificity factor subunit 1 OS=Homo sapiens GN=CPSF1 PE=1 SV=2	sp|Q10570|CPSF1_HUMAN	HUMAN	161		8	21	56	49		7	46	69	72		9.42874e-05	0.000238455	0.000424696	0.000296346		0.000136724	0.000530082	0.000522011	0.000428768		0.000115506	0.000384268	0.000473354	0.000362557		3.32683		1.3056		0.115809
RBBP4	Histone-binding protein RBBP4 OS=Homo sapiens GN=RBBP4 PE=1 SV=3	sp|Q09028|RBBP4_HUMAN	HUMAN	48		6	27	55	52		1	43	63	63		0.000237192	0.00102834	0.00139906	0.00105485		6.55136e-05	0.00166203	0.00159866	0.00125839		0.000151353	0.00134518	0.00149886	0.00115662		8.88774		1.2959		0.112571
CHD3	Chromodomain-helicase-DNA-binding protein 3 OS=Homo sapiens GN=CHD3 PE=1 SV=3	sp|Q12873|CHD3_HUMAN	HUMAN	227		1	1	33	17		1	8	26	41		8.35918e-06	8.05354e-06	0.000177502	7.2921e-05		1.38531e-05	6.53846e-05	0.00013951	0.00017317		1.11061e-05	3.67191e-05	0.000158506	0.000123046		3.30619		1.28819		0.109979
RECQL	ATP-dependent DNA helicase Q1 OS=Homo sapiens GN=RECQL PE=1 SV=3	sp|P46063|RECQ1_HUMAN	HUMAN	73		5	15	65	58		1	29	54	59		0.000129968	0.000375648	0.00108719	0.000773632		4.30775e-05	0.000737032	0.000901006	0.000774899		8.65227e-05	0.00055634	0.000994099	0.000774266		6.42999		1.28393		0.10854
THOC6	THO complex subunit 6 homolog OS=Homo sapiens GN=THOC6 PE=1 SV=1	sp|Q86W42|THOC6_HUMAN	HUMAN	38		5	7	24	17		3	12	24	31		0.000249675	0.000336765	0.000771159	0.000435607		0.000248262	0.00058588	0.00076928	0.000782157		0.000248969	0.000461323	0.000770219	0.000608882		1.85293		1.26497		0.102081
ZBTB7A	Zinc finger and BTB domain-containing protein 7A OS=Homo sapiens GN=ZBTB7A PE=1 SV=1	sp|O95365|ZBT7A_HUMAN	HUMAN	61		1	1	2	6		1	1	17	13		3.11071e-05	2.99697e-05	4.00328e-05	9.57747e-05		5.15517e-05	3.04146e-05	0.00033945	0.000204329		4.13294e-05	3.01921e-05	0.000189741	0.000150052		0.730524		1.26451		0.101921
EP400	E1A-binding protein p400 OS=Homo sapiens GN=EP400 PE=1 SV=4	sp|Q96L91|EP400_HUMAN	HUMAN	343		1	1	6	6		1	1	5	5		5.53217e-06	5.32989e-06	2.13586e-05	1.70328e-05		9.16809e-06	5.409e-06	1.77555e-05	1.39763e-05		7.35013e-06	5.36945e-06	1.95571e-05	1.55046e-05		0.730524		1.26138		0.100844
EMC2	ER membrane protein complex subunit 2 OS=Homo sapiens GN=EMC2 PE=1 SV=1	sp|Q15006|EMC2_HUMAN	HUMAN	35		1	1	4	6		1	4	7	5		5.42152e-05	5.2233e-05	0.000139543	0.000166922		8.98473e-05	0.000212033	0.000243605	0.000136968		7.20312e-05	0.000132133	0.000191574	0.000151945		1.83438		1.26082		0.100652
SMAD3	Mothers against decapentaplegic homolog 3 OS=Homo sapiens GN=SMAD3 PE=1 SV=1	sp|P84022|SMAD3_HUMAN	HUMAN	48		1	1	11	12		1	3	10	9		3.95319e-05	3.80865e-05	0.000279813	0.000243427		6.55136e-05	0.000115955	0.000253756	0.00017977		5.25228e-05	7.7021e-05	0.000266784	0.000211599		1.46643		1.2608		0.100647
THOC2	THO complex subunit 2 OS=Homo sapiens GN=THOC2 PE=1 SV=2	sp|Q8NI27|THOC2_HUMAN	HUMAN	183		13	45	109	92		1	69	112	133		0.000134797	0.000449546	0.000727263	0.000489515		1.71839e-05	0.000699535	0.000745459	0.000696813		7.59907e-05	0.00057454	0.000736361	0.000593164		7.56067		1.24141		0.0939159
MTA2	Metastasis-associated protein MTA2 OS=Homo sapiens GN=MTA2 PE=1 SV=1	sp|O94776|MTA2_HUMAN	HUMAN	75		1	10	45	40		1	10	47	54		2.53004e-05	0.000243754	0.000732601	0.000519312		4.19287e-05	0.000247372	0.000763297	0.000690316		3.36146e-05	0.000245563	0.000747949	0.000604814		7.30524		1.23666		0.0922499
MED1	Mediator of RNA polymerase II transcription subunit 1 OS=Homo sapiens GN=MED1 PE=1 SV=4	sp|Q15648|MED1_HUMAN	HUMAN	168		1	2	15	10		1	9	19	25		1.12948e-05	2.17637e-05	0.000109018	5.79589e-05		1.87182e-05	9.93904e-05	0.000137753	0.000142675		1.50065e-05	6.05771e-05	0.000123385	0.000100317		4.03672		1.22996		0.0898908
TOP1	DNA topoisomerase 1 OS=Homo sapiens GN=TOP1 PE=1 SV=2	sp|P11387|TOP1_HUMAN	HUMAN	91		57	142	284	321		6	151	268	249		0.00118856	0.00285272	0.0038106	0.00343473		0.00020734	0.00307855	0.00358716	0.00262346		0.000697952	0.00296564	0.00369888	0.00302909		4.24906		1.22112		0.086757
POLR2B	DNA-directed RNA polymerase II subunit RPB2 OS=Homo sapiens GN=POLR2B PE=1 SV=1	sp|P30876|RPB2_HUMAN	HUMAN	134		1	6	68	59		2	39	79	94		1.41607e-05	8.18576e-05	0.000619613	0.000428723		4.69351e-05	0.000539972	0.00071809	0.000672572		3.05479e-05	0.000310915	0.000668851	0.000550647		10.1779		1.21466		0.0844561
XRCC5	X-ray repair cross-complementing protein 5 OS=Homo sapiens GN=XRCC5 PE=1 SV=3	sp|P13010|XRCC5_HUMAN	HUMAN	83		24	63	96	86		19	74	82	101		0.000548684	0.00138763	0.00141224	0.0010089		0.000719861	0.00165411	0.00120335	0.0011667		0.000634272	0.00152087	0.0013078	0.0010878		2.39782		1.20224		0.0799906
CRTAP	Cartilage-associated protein OS=Homo sapiens GN=CRTAP PE=1 SV=1	sp|O75718|CRTAP_HUMAN	HUMAN	47		1	4	6	3		3	11	12	16		4.0373e-05	0.000155588	0.000155872	6.21517e-05		0.000200723	0.000434216	0.000310986	0.000326391		0.000120548	0.000294902	0.000233429	0.000194271		2.44635		1.20156		0.0797464
SUPT16H	FACT complex subunit SPT16 OS=Homo sapiens GN=SUPT16H PE=1 SV=1	sp|Q9Y5B9|SP16H_HUMAN	HUMAN	120		9	14	95	97		2	48	77	84		0.000142315	0.000213285	0.000966626	0.000787082		5.24109e-05	0.000742115	0.000781567	0.000671141		9.73629e-05	0.0004777	0.000874097	0.000729112		4.90638		1.19885		0.0787655
PARP1	Poly [ADP-ribose] polymerase 1 OS=Homo sapiens GN=PARP1 PE=1 SV=4	sp|P09874|PARP1_HUMAN	HUMAN	113		20	88	200	204		11	95	165	184		0.000335847	0.00142369	0.00216106	0.00175785		0.000306117	0.00155976	0.00177853	0.00156119		0.000320982	0.00149172	0.0019698	0.00165952		4.64738		1.18697		0.0744401
S100A10	Protein S100-A10 OS=Homo sapiens GN=S100A10 PE=1 SV=2	sp|P60903|S10AA_HUMAN	HUMAN	11		6	7	25	19		11	15	34	44		0.00103502	0.00116337	0.002775	0.00168186		0.00314465	0.00252994	0.00376481	0.00383509		0.00208984	0.00184665	0.00326991	0.00275848		0.883636		1.1854		0.073866
MED6	Mediator of RNA polymerase II transcription subunit 6 OS=Homo sapiens GN=MED6 PE=1 SV=2	sp|O75586|MED6_HUMAN	HUMAN	28		1	1	6	7		1	7	8	8		6.7769e-05	6.52912e-05	0.000261643	0.000243427		0.000112309	0.000463822	0.000348008	0.000273935		9.00391e-05	0.000264557	0.000304825	0.000258681		2.93824		1.17838		0.0712862
RBM12B	RNA-binding protein 12B OS=Homo sapiens GN=RBM12B PE=1 SV=2	sp|Q8IXT5|RB12B_HUMAN	HUMAN	118		1	3	28	24		1	4	12	19		1.60808e-05	4.64785e-05	0.000289729	0.000198043		2.66496e-05	6.28911e-05	0.000123867	0.000154379		2.13652e-05	5.46848e-05	0.000206798	0.000176211		2.55953		1.17358		0.0695144
PELP1	Proline-, glutamic acid- and leucine-rich protein 1 OS=Homo sapiens GN=PELP1 PE=1 SV=2	sp|Q8IZL8|PELP1_HUMAN	HUMAN	120		1	1	22	24		1	12	41	44		1.58128e-05	1.52346e-05	0.00022385	0.000194742		2.62055e-05	0.000185529	0.000416159	0.00035155		2.10091e-05	0.000100382	0.000320005	0.000273146		4.77801		1.17155		0.0687615
SMARCA4	Transcription activator BRG1 OS=Homo sapiens GN=SMARCA4 PE=1 SV=2	sp|P51532|SMCA4_HUMAN	HUMAN	185		8	15	50	56		1	24	62	66		8.20555e-05	0.000148229	0.00033	0.000294745		1.69981e-05	0.000240686	0.000408204	0.000342049		4.95268e-05	0.000194457	0.000369102	0.000318397		3.9263		1.15925		0.0641779
SSRP1	FACT complex subunit SSRP1 OS=Homo sapiens GN=SSRP1 PE=1 SV=1	sp|Q08945|SSRP1_HUMAN	HUMAN	81		1	3	52	45		1	20	35	50		2.34263e-05	6.77094e-05	0.000783853	0.00054095		3.88229e-05	0.000458096	0.000526308	0.000591835		3.11246e-05	0.000262903	0.00065508	0.000566392		8.44677		1.15658		0.063177
HIST1H1A	Histone H1.1 OS=Homo sapiens GN=HIST1H1A PE=1 SV=3	sp|Q02539|H11_HUMAN	HUMAN	22		8	12	45	75		1	1	25	1		0.000690012	0.000997175	0.0024975	0.00331947		0.000142939	8.43313e-05	0.00138412	4.35806e-05		0.000416475	0.000540753	0.00194081	0.00168152		1.2984		1.1542		0.0622807
SMU1	WD40 repeat-containing protein SMU1 OS=Homo sapiens GN=SMU1 PE=1 SV=2	sp|Q2TAY7|SMU1_HUMAN	HUMAN	58		8	22	58	60		2	20	36	43		0.000261729	0.000693438	0.001221	0.00100729		0.000108436	0.000639754	0.000756017	0.000710814		0.000185083	0.000666596	0.000988509	0.00085905		3.60161		1.1507		0.0609621
SRRT	Serrate RNA effector molecule homolog OS=Homo sapiens GN=SRRT PE=1 SV=1	sp|Q9BXP5|SRRT_HUMAN	HUMAN	101		10	18	57	48		3	40	64	85		0.000187875	0.00032581	0.00068908	0.000462753		9.34056e-05	0.000734767	0.000771819	0.000806888		0.00014064	0.000530288	0.000730449	0.000634821		3.77054		1.15064		0.0609392
TEX10	Testis-expressed sequence 10 protein OS=Homo sapiens GN=TEX10 PE=1 SV=2	sp|Q9NXF1|TEX10_HUMAN	HUMAN	106		1	1	17	19		1	2	23	25		1.79013e-05	1.72467e-05	0.000195821	0.000174533		2.96665e-05	3.50054e-05	0.000264289	0.000226126		2.37839e-05	2.61261e-05	0.000230055	0.000200329		1.09848		1.14838		0.0600871
ERCC3	TFIIH basal transcription factor complex helicase XPB subunit OS=Homo sapiens GN=ERCC3 PE=1 SV=1	sp|P19447|ERCC3_HUMAN	HUMAN	89		1	9	22	26		1	21	28	29		2.13206e-05	0.000184869	0.000301821	0.000284455		3.53332e-05	0.000437764	0.000383199	0.000312409		2.83269e-05	0.000311317	0.00034251	0.000298432		10.9902		1.1477		0.0598281
UL9	Replication origin-binding protein OS=Human herpesvirus 1 (strain 17) GN=UL9 PE=1 SV=1	sp|P10193|OBP_HHV11	HHV11	94		5	128	281	287		1	196	286	341		0.000100933	0.0024894	0.00365001	0.00297292		3.34538e-05	0.00386847	0.00370591	0.0034781		6.71932e-05	0.00317894	0.00367796	0.00322551		47.3104		1.14027		0.0570087
MTA1	Metastasis-associated protein MTA1 OS=Homo sapiens GN=MTA1 PE=1 SV=2	sp|Q13330|MTA1_HUMAN	HUMAN	81		1	1	23	24		1	17	40	46		2.34263e-05	2.25698e-05	0.000346704	0.000288507		3.88229e-05	0.000389381	0.000601495	0.000544488		3.11246e-05	0.000205976	0.000474099	0.000416497		6.61777		1.1383		0.0562571
CBX5	Chromobox protein homolog 5 OS=Homo sapiens GN=CBX5 PE=1 SV=1	sp|P45973|CBX5_HUMAN	HUMAN	22		1	1	6	4		1	1	3	6		8.62515e-05	8.30979e-05	0.000333	0.000177038		0.000142939	8.43313e-05	0.000166095	0.000261483		0.000114595	8.37146e-05	0.000249547	0.000219261		0.730524		1.13813		0.0561921
CDKN1A	Cyclin-dependent kinase inhibitor 1 OS=Homo sapiens GN=CDKN1A PE=1 SV=3	sp|P38936|CDN1A_HUMAN	HUMAN	18		1	2	6	5		1	2	3	5		0.000105419	0.000203128	0.000407	0.000270475		0.000174703	0.000206143	0.000203004	0.000266326		0.000140061	0.000204636	0.000305002	0.0002684		1.46105		1.13637		0.0555202
RUVBL1	RuvB-like 1 OS=Homo sapiens GN=RUVBL1 PE=1 SV=1	sp|Q9Y265|RUVB1_HUMAN	HUMAN	50		12	45	86	97		7	61	77	86		0.000455408	0.00164534	0.00210012	0.001889		0.000440252	0.00226345	0.00187576	0.00164909		0.00044783	0.00195439	0.00198794	0.00176904		4.36415		1.12374		0.0506652
POLR2A	DNA-directed RNA polymerase II subunit RPB1 OS=Homo sapiens GN=POLR2A PE=1 SV=2	sp|P24928|RPB1_HUMAN	HUMAN	217		1	21	113	113		3	64	108	139		8.74439e-06	0.000176918	0.000635821	0.000507047		4.34745e-05	0.000547182	0.000606207	0.000614145		2.61094e-05	0.00036205	0.000621014	0.000560596		13.8666		1.10777		0.0444514
STAG2	Cohesin subunit SA-2 OS=Homo sapiens GN=STAG2 PE=1 SV=3	sp|Q8N3U4|STAG2_HUMAN	HUMAN	141		1	2	52	44		1	9	29	49		1.34577e-05	2.59313e-05	0.000450298	0.000303853		2.23025e-05	0.000118423	0.000250516	0.000333191		1.78801e-05	7.21769e-05	0.000350407	0.000318522		4.03672		1.10011		0.0414341
CHD2	Chromodomain-helicase-DNA-binding protein 2 OS=Homo sapiens GN=CHD2 PE=1 SV=2	sp|O14647|CHD2_HUMAN	HUMAN	211		1	6	23	28		1	3	17	18		8.99305e-06	5.19854e-05	0.000133095	0.000129213		1.49036e-05	2.63785e-05	9.81349e-05	8.1791e-05		1.19483e-05	3.9182e-05	0.000115615	0.000105502		3.27929		1.09586		0.0397537
SMC3	Structural maintenance of chromosomes protein 3 OS=Homo sapiens GN=SMC3 PE=1 SV=2	sp|Q9UQE7|SMC3_HUMAN	HUMAN	142		31	40	158	177		5	91	145	172		0.00041425	0.000514973	0.00135858	0.00121371		0.000110727	0.00118895	0.00124376	0.00116133		0.000262489	0.000851962	0.00130117	0.00118752		3.24571		1.0957		0.039693
CHD4	Chromodomain-helicase-DNA-binding protein 4 OS=Homo sapiens GN=CHD4 PE=1 SV=2	sp|Q14839|CHD4_HUMAN	HUMAN	218		6	18	76	72		1	43	92	122		5.22257e-05	0.000150948	0.00042567	0.000321592		1.4425e-05	0.000365951	0.00051403	0.000536561		3.33254e-05	0.00025845	0.00046985	0.000429077		7.75535		1.09503		0.0394243
PHF5A	PHD finger-like domain-containing protein 5A OS=Homo sapiens GN=PHF5A PE=1 SV=1	sp|Q7RTV0|PHF5A_HUMAN	HUMAN	12		2	3	8	8		2	3	10	13		0.000316256	0.000457038	0.000814001	0.00064914		0.000524109	0.000463822	0.00101502	0.00103867		0.000420182	0.00046043	0.000914512	0.000843905		1.09579		1.08367		0.0348955
PNN	Pinin OS=Homo sapiens GN=PNN PE=1 SV=4	sp|Q9H307|PININ_HUMAN	HUMAN	82		1	1	1	5		1	1	10	8		2.31406e-05	2.22946e-05	1.48903e-05	5.93726e-05		3.83494e-05	2.26255e-05	0.00014854	9.35388e-05		3.0745e-05	2.246e-05	8.17151e-05	7.64557e-05		0.730524		1.06879		0.0288923
RBMXL1	RNA binding motif protein, X-linked-like-1 OS=Homo sapiens GN=RBMXL1 PE=1 SV=1	sp|Q96E39|RMXL1_HUMAN	HUMAN	42		1	1	33	41		1	1	33	37		4.51794e-05	4.35275e-05	0.000959358	0.000950526		7.48727e-05	4.41735e-05	0.000957021	0.000844633		6.0026e-05	4.38505e-05	0.00095819	0.00089758		0.730524		1.06753		0.0283784
MSH2	DNA mismatch repair protein Msh2 OS=Homo sapiens GN=MSH2 PE=1 SV=1	sp|P43246|MSH2_HUMAN	HUMAN	105		1	31	129	138		1	35	107	142		1.80717e-05	0.000539741	0.00150009	0.00127973		2.99491e-05	0.000618429	0.00124123	0.00129663		2.40104e-05	0.000579085	0.00137066	0.00128818		24.1181		1.06403		0.0269525
GREM1	Gremlin-1 OS=Homo sapiens GN=GREM1 PE=1 SV=1	sp|O60565|GREM1_HUMAN	HUMAN	21		3	4	14	18		2	7	22	25		0.000271076	0.00034822	0.000814001	0.000834608		0.000299491	0.000618429	0.00127603	0.0011414		0.000285284	0.000483324	0.00104501	0.000988002		1.69419		1.0577		0.0243643
CSNK2A1	Casein kinase II subunit alpha OS=Homo sapiens GN=CSNK2A1 PE=1 SV=1	sp|P68400|CSK21_HUMAN	HUMAN	45		1	1	10	10		2	5	24	31		4.21674e-05	4.06256e-05	0.000271334	0.00021638		0.000139762	0.000206143	0.000649614	0.000660488		9.09649e-05	0.000123384	0.000460474	0.000438434		1.3564		1.05027		0.0213009
ICP4	Major viral transcription factor OS=Human herpesvirus 1 (strain 17) GN=ICP4 PE=1 SV=1	sp|P08392|ICP4_HHV11	HHV11	133		186	453	719	864		88	579	777	948		0.00265369	0.00622672	0.00660075	0.00632545		0.00208067	0.00807678	0.00711584	0.00683396		0.00236718	0.00715175	0.0068583	0.00657971		3.02121		1.04234		0.0180097
NMT1	Glycylpeptide N-tetradecanoyltransferase 1 OS=Homo sapiens GN=NMT1 PE=1 SV=2	sp|P30419|NMT1_HUMAN	HUMAN	57		1	1	7	10		1	1	7	7		3.32901e-05	3.20729e-05	0.000149948	0.000170826		5.51694e-05	3.25489e-05	0.000149582	0.000117744		4.42297e-05	3.23109e-05	0.000149765	0.000144285		0.730524		1.03798		0.0161883
CBX3	Chromobox protein homolog 3 OS=Homo sapiens GN=CBX3 PE=1 SV=4	sp|Q13185|CBX3_HUMAN	HUMAN	21		1	1	14	13		1	6	13	20		9.03587e-05	8.70549e-05	0.000814001	0.000602773		0.000149745	0.000530082	0.000754017	0.000913117		0.000120052	0.000308569	0.000784009	0.000757945		2.57029		1.03439		0.0146833
MSH6	DNA mismatch repair protein Msh6 OS=Homo sapiens GN=MSH6 PE=1 SV=2	sp|P52701|MSH6_HUMAN	HUMAN	153		1	2	100	102		1	2	106	151		1.24022e-05	2.38974e-05	0.00079804	0.00064914		2.05533e-05	2.42521e-05	0.000843862	0.00094624		1.64777e-05	2.40748e-05	0.000820951	0.00079769		1.46105		1.02916		0.0124831
HIST1H2AC	Histone H2A type 1-C OS=Homo sapiens GN=HIST1H2AC PE=1 SV=3	sp|Q93077|H2A1C_HUMAN	HUMAN	14		1	1	66	71		1	1	56	79		0.000135538	0.000130582	0.00575615	0.0049381		0.000224618	0.000132521	0.00487211	0.00541022		0.000180078	0.000131551	0.00531413	0.00517416		0.730524		1.02705		0.0115922
SUPT6H	Transcription elongation factor SPT6 OS=Homo sapiens GN=SUPT6H PE=1 SV=2	sp|Q7KZ85|SPT6H_HUMAN	HUMAN	199		1	1	40	41		1	15	50	70		9.53534e-06	9.1867e-06	0.000245427	0.000200614		1.58023e-05	0.000139846	0.000306037	0.000337257		1.26688e-05	7.45162e-05	0.000275732	0.000268935		5.88187		1.02527		0.0108398
CPSF3	Cleavage and polyadenylation specificity factor subunit 3 OS=Homo sapiens GN=CPSF3 PE=1 SV=1	sp|Q9UKF6|CPSF3_HUMAN	HUMAN	77		1	1	8	2		1	9	17	29		2.46433e-05	2.37423e-05	0.000126857	2.52912e-05		4.08397e-05	0.000216852	0.000268915	0.000361096		3.27415e-05	0.000120297	0.000197886	0.000193194		3.67415		1.02429		0.0104224
HMGB1	High mobility group protein B1 OS=Homo sapiens GN=HMGB1 PE=1 SV=3	sp|P09429|HMGB1_HUMAN	HUMAN	25		1	1	4	6		1	3	8	9		7.59013e-05	7.31261e-05	0.00019536	0.00023369		0.000125786	0.000222635	0.000389769	0.000345158		0.000100844	0.00014788	0.000292564	0.000289424		1.46643		1.01085		0.0046865
NIP7	60S ribosome subunit biogenesis protein NIP7 homolog OS=Homo sapiens GN=NIP7 PE=1 SV=1	sp|Q9Y221|NIP7_HUMAN	HUMAN	20		1	1	4	5		1	1	4	5		9.48767e-05	9.14077e-05	0.0002442	0.000243427		0.000157233	9.27644e-05	0.000243605	0.000239693		0.000126055	9.2086e-05	0.000243903	0.00024156		0.730524		1.0097		0.00419118
TMCO1	Transmembrane and coiled-coil domain-containing protein 1 OS=Homo sapiens GN=TMCO1 PE=1 SV=1	sp|Q9UM00|TMCO1_HUMAN	HUMAN	21		1	1	3	5		1	1	5	5		9.03587e-05	8.70549e-05	0.000174429	0.000231836		0.000149745	8.8347e-05	0.000290006	0.000228279		0.000120052	8.7701e-05	0.000232218	0.000230057		0.730524		1.00939		0.00405876
RPL31	60S ribosomal protein L31 OS=Homo sapiens GN=RPL31 PE=1 SV=1	sp|P62899|RL31_HUMAN	HUMAN	14		8	16	28	37		8	19	28	33		0.0010843	0.00208932	0.002442	0.00257338		0.00179695	0.00251789	0.00243605	0.00225996		0.00144062	0.0023036	0.00243903	0.00241667		1.59903		1.00925		0.0039994
DEK	Protein DEK OS=Homo sapiens GN=DEK PE=1 SV=1	sp|P35659|DEK_HUMAN	HUMAN	43		1	3	29	48		1	14	33	31		4.41287e-05	0.000127546	0.000823466	0.00108693		7.31315e-05	0.000604047	0.000934765	0.000691208		5.86301e-05	0.000365796	0.000879115	0.00088907		6.23906		0.988803		-0.00489014
SMARCA5	SWI/SNF-related matrix-associated actin-dependent regulator of chromatin subfamily A member 5 OS=Homo sapiens GN=SMARCA5 PE=1 SV=1	sp|O60264|SMCA5_HUMAN	HUMAN	122		12	31	83	119		10	36	67	74		0.000186643	0.000464531	0.000830681	0.000949766		0.000257759	0.000547462	0.000668916	0.000581551		0.000222201	0.000505996	0.000749799	0.000765658		2.27721		0.979286		-0.00909035
RAD21	Double-strand-break repair protein rad21 homolog OS=Homo sapiens GN=RAD21 PE=1 SV=2	sp|O60216|RAD21_HUMAN	HUMAN	72		1	1	6	10		1	5	18	21		2.63546e-05	2.5391e-05	0.00010175	0.000135237		4.36758e-05	0.000128839	0.000304507	0.000279642		3.50152e-05	7.71152e-05	0.000203128	0.00020744		2.20234		0.979216		-0.00912137
TRIP12	E3 ubiquitin-protein ligase TRIP12 OS=Homo sapiens GN=TRIP12 PE=1 SV=1	sp|Q14669|TRIPC_HUMAN	HUMAN	220		1	1	3	6		1	1	7	7		8.62515e-06	8.30979e-06	1.665e-05	2.65557e-05		1.42939e-05	8.43313e-06	3.87554e-05	3.05064e-05		1.14595e-05	8.37146e-06	2.77027e-05	2.85311e-05		0.730524		0.970966		-0.0127958
HEATR1	HEAT repeat-containing protein 1 OS=Homo sapiens GN=HEATR1 PE=1 SV=3	sp|Q9H583|HEAT1_HUMAN	HUMAN	242		5	22	47	79		1	20	56	55		3.92052e-05	0.000166196	0.000237137	0.000317864		1.29944e-05	0.00015333	0.000281857	0.000217903		2.60998e-05	0.000159763	0.000259497	0.000267883		6.12121		0.968694		-0.0138135
SMCHD1	Structural maintenance of chromosomes flexible hinge domain-containing protein 1 OS=Homo sapiens GN=SMCHD1 PE=1 SV=2	sp|A6NHR9|SMHD1_HUMAN	HUMAN	226		10	20	50	86		3	38	60	58		8.39616e-05	0.000161784	0.000270133	0.000370527		4.17432e-05	0.000311951	0.00032337	0.000246057		6.28524e-05	0.000236867	0.000296751	0.000308292		3.76863		0.962567		-0.016569
WDR3	WD repeat-containing protein 3 OS=Homo sapiens GN=WDR3 PE=1 SV=1	sp|Q9UNX4|WDR3_HUMAN	HUMAN	106		3	6	6	13		1	1	7	4		5.37038e-05	0.00010348	6.91133e-05	0.000119417		2.96665e-05	1.75027e-05	8.04357e-05	3.61801e-05		4.16852e-05	6.04916e-05	7.47745e-05	7.77987e-05		1.45115		0.961128		-0.0172187
CCAR1	Cell division cycle and apoptosis regulator protein 1 OS=Homo sapiens GN=CCAR1 PE=1 SV=2	sp|Q8IX12|CCAR1_HUMAN	HUMAN	133		1	1	15	12		1	6	4	13		1.42672e-05	1.37455e-05	0.000137707	8.78535e-05		2.3644e-05	8.36972e-05	3.66324e-05	9.37146e-05		1.89556e-05	4.87213e-05	8.71696e-05	9.07841e-05		2.57029		0.960187		-0.0176444
STT3B	Dolichyl-diphosphooligosaccharide--protein glycosyltransferase subunit STT3B OS=Homo sapiens GN=STT3B PE=1 SV=1	sp|Q8TCJ2|STT3B_HUMAN	HUMAN	94		1	3	18	19		1	7	16	26		2.01865e-05	5.83453e-05	0.000233809	0.000196814		3.34538e-05	0.00013816	0.000207324	0.000265192		2.68201e-05	9.82525e-05	0.000220566	0.000231003		3.66339		0.954819		-0.0200788
ATAD3B	ATPase family AAA domain-containing protein 3B OS=Homo sapiens GN=ATAD3B PE=1 SV=1	sp|Q5T9A4|ATD3B_HUMAN	HUMAN	73		1	1	1	28		1	1	21	1		2.59936e-05	2.50432e-05	1.6726e-05	0.000373478		4.30775e-05	2.54149e-05	0.000350391	1.31339e-05		3.45355e-05	2.5229e-05	0.000183559	0.000193306		0.730524		0.949577		-0.02247
US1	Transcriptional regulator ICP22 OS=Human herpesvirus 1 (strain 17) GN=US1 PE=1 SV=1	sp|P04485|ICP22_HHV11	HHV11	47		7	29	69	80		1	26	40	65		0.000282611	0.00112801	0.00179253	0.00165738		6.69075e-05	0.00102633	0.00103662	0.00132596		0.000174759	0.00107717	0.00141458	0.00149167		6.16373		0.948317		-0.0230465
PRPF3	U4/U6 small nuclear ribonucleoprotein Prp3 OS=Homo sapiens GN=PRPF3 PE=1 SV=2	sp|O43395|PRPF3_HUMAN	HUMAN	78		2	1	2	9		1	3	10	7		4.86547e-05	2.34379e-05	3.13077e-05	0.000112351		4.03161e-05	7.13572e-05	0.000156157	8.60437e-05		4.44854e-05	4.73975e-05	9.37325e-05	9.91974e-05		1.06546		0.944909		-0.0246102
WDR33	pre-mRNA 3' end processing protein WDR33 OS=Homo sapiens GN=WDR33 PE=1 SV=2	sp|Q9C0J8|WDR33_HUMAN	HUMAN	146		1	1	11	1		1	11	12	30		1.29968e-05	1.25216e-05	9.19932e-05	6.66925e-06		2.15387e-05	0.000139782	0.000100112	0.000197008		1.72678e-05	7.61518e-05	9.60525e-05	0.000101839		4.41005		0.943183		-0.025404
XPC	DNA repair protein complementing XP-C cells OS=Homo sapiens GN=XPC PE=1 SV=4	sp|Q01831|XPC_HUMAN	HUMAN	106		1	1	13	11		1	2	4	12		1.79013e-05	1.72467e-05	0.000149745	0.000101045		2.96665e-05	3.50054e-05	4.59633e-05	0.00010854		2.37839e-05	2.61261e-05	9.78544e-05	0.000104793		1.09848		0.933789		-0.0297514
WDR82	WD repeat-containing protein 82 OS=Homo sapiens GN=WDR82 PE=1 SV=1	sp|Q6UXN9|WDR82_HUMAN	HUMAN	35		1	1	10	8		1	10	15	26		5.42152e-05	5.2233e-05	0.000348857	0.000222562		8.98473e-05	0.000530082	0.000522011	0.000712231		7.20312e-05	0.000291158	0.000435434	0.000467397		4.0421		0.931616		-0.0307628
HIST2H2AB	Histone H2A type 2-B OS=Homo sapiens GN=HIST2H2AB PE=1 SV=3	sp|Q8IUE6|H2A2B_HUMAN	HUMAN	14		12	1	32	54		1	1	29	29		0.00162646	0.000130582	0.00279086	0.00375574		0.000224618	0.000132521	0.00252306	0.00198603		0.000925538	0.000131551	0.00265696	0.00287088		0.142135		0.925484		-0.0336309
YTHDC1	YTH domain-containing protein 1 OS=Homo sapiens GN=YTHDC1 PE=1 SV=3	sp|Q96MU7|YTDC1_HUMAN	HUMAN	85		1	1	7	1		1	1	1	10		2.23239e-05	2.15077e-05	0.000100553	1.14554e-05		3.69959e-05	2.18269e-05	1.43297e-05	0.000112797		2.96599e-05	2.16673e-05	5.74414e-05	6.21261e-05		0.730524		0.924593		-0.0340492
SMC1A	Structural maintenance of chromosomes protein 1A OS=Homo sapiens GN=SMC1A PE=1 SV=2	sp|Q14683|SMC1A_HUMAN	HUMAN	143		13	27	138	176		4	80	134	199		0.000172503	0.000345176	0.00117831	0.00119841		8.79624e-05	0.00103792	0.00114137	0.00133424		0.000130233	0.000691549	0.00115984	0.00126632		5.31011		0.915909		-0.0381474
DDX24	ATP-dependent RNA helicase DDX24 OS=Homo sapiens GN=DDX24 PE=1 SV=1	sp|Q9GZR7|DDX24_HUMAN	HUMAN	96		1	4	9	23		1	1	8	1		1.9766e-05	7.61731e-05	0.000114469	0.000233285		3.27568e-05	1.93259e-05	0.000101502	9.98722e-06		2.62614e-05	4.77495e-05	0.000107986	0.000121636		1.81824		0.887777		-0.0516962
PDS5B	Sister chromatid cohesion protein PDS5 homolog B OS=Homo sapiens GN=PDS5B PE=1 SV=1	sp|Q9NTI5|PDS5B_HUMAN	HUMAN	165		1	17	96	130		1	31	86	131		1.15002e-05	0.000188355	0.000710401	0.000767165		1.90585e-05	0.000348569	0.00063485	0.000761207		1.52794e-05	0.000268462	0.000672626	0.000764186		17.5703		0.880185		-0.055426
H2AFZ	Histone H2A.Z OS=Homo sapiens GN=H2AFZ PE=1 SV=2	sp|P0C0S5|H2AZ_HUMAN	HUMAN	14		7	12	24	36		5	22	39	55		0.000948767	0.00156699	0.00209314	0.00250383		0.00112309	0.00291545	0.00339307	0.00376661		0.00103593	0.00224122	0.00274311	0.00313522		2.16349		0.874935		-0.0580243
G3BP1	Ras GTPase-activating protein-binding protein 1 OS=Homo sapiens GN=G3BP1 PE=1 SV=1	sp|Q13283|G3BP1_HUMAN	HUMAN	52		1	1	8	6		1	4	3	10		3.6491e-05	3.51568e-05	0.000187846	0.000112351		6.04741e-05	0.000142714	7.02708e-05	0.000184379		4.84826e-05	8.89356e-05	0.000129059	0.000148365		1.83438		0.86987		-0.0605454
YBX1	Nuclease-sensitive element-binding protein 1 OS=Homo sapiens GN=YBX1 PE=1 SV=3	sp|P67809|YBOX1_HUMAN	HUMAN	36		3	4	18	26		1	7	13	19		0.000158128	0.000203128	0.000610501	0.000703235		8.73515e-05	0.00036075	0.000439843	0.000506019		0.00012274	0.000281939	0.000525172	0.000604627		2.29705		0.868588		-0.0611861
RPS28	40S ribosomal protein S28 OS=Homo sapiens GN=RPS28 PE=1 SV=1	sp|P62857|RS28_HUMAN	HUMAN	8		1	2	8	4		4	3	7	18		0.000237192	0.000457038	0.001221	0.000486855		0.00157233	0.000695733	0.00106577	0.00215724		0.000904759	0.000576386	0.00114339	0.00132205		0.63706		0.864861		-0.0630535
UBP1	Upstream-binding protein 1 OS=Homo sapiens GN=UBP1 PE=2 SV=1	sp|Q9NZI7|UBIP1_HUMAN	HUMAN	60		1	1	5	5		1	1	10	17		3.16256e-05	3.04692e-05	0.00010175	8.11425e-05		5.24109e-05	3.09215e-05	0.000203004	0.000271652		4.20182e-05	3.06953e-05	0.000152377	0.000176397		0.730524		0.86383		-0.0635719
RPL6	60S ribosomal protein L6 OS=Homo sapiens GN=RPL6 PE=1 SV=3	sp|Q02878|RL6_HUMAN	HUMAN	33		48	57	124	202		6	33	100	125		0.00276005	0.00315772	0.004588	0.00596028		0.000571755	0.00185529	0.00369099	0.00363172		0.0016659	0.0025065	0.0041395	0.004796		1.50459		0.863115		-0.0639315
XRCC6	X-ray repair cross-complementing protein 6 OS=Homo sapiens GN=XRCC6 PE=1 SV=2	sp|P12956|XRCC6_HUMAN	HUMAN	70		11	28	37	50		2	18	42	66		0.000298184	0.000731261	0.000645386	0.000695507		8.98473e-05	0.000477074	0.000730816	0.000903986		0.000194016	0.000604168	0.000688101	0.000799746		3.11402		0.860399		-0.0653
SKIV2L2	Superkiller viralicidic activity 2-like 2 OS=Homo sapiens GN=SKIV2L2 PE=1 SV=3	sp|P42285|SK2L2_HUMAN	HUMAN	118		1	5	12	14		1	7	9	17		1.60808e-05	7.74641e-05	0.00012417	0.000115525		2.66496e-05	0.000110059	9.29003e-05	0.000138128		2.13652e-05	9.37618e-05	0.000108535	0.000126827		4.38853		0.855775		-0.0676406
ARID1A	AT-rich interactive domain-containing protein 1A OS=Homo sapiens GN=ARID1A PE=1 SV=3	sp|O14497|ARI1A_HUMAN	HUMAN	242		2	5	9	13		4	11	14	21		1.56821e-05	3.77718e-05	4.54091e-05	5.23067e-05		5.19778e-05	8.43313e-05	7.04644e-05	8.31993e-05		3.38299e-05	6.10515e-05	5.79367e-05	6.7753e-05		1.80466		0.855117		-0.0679745
PUF60	Poly(U)-binding-splicing factor PUF60 OS=Homo sapiens GN=PUF60 PE=1 SV=1	sp|Q9UHX1|PUF60_HUMAN	HUMAN	60		1	1	5	5		1	4	11	19		3.16256e-05	3.04692e-05	0.00010175	8.11425e-05		5.24109e-05	0.000123686	0.000223305	0.000303611		4.20182e-05	7.70775e-05	0.000162528	0.000192377		1.83438		0.844839		-0.0732261
CFL2	Cofilin-2 OS=Homo sapiens GN=CFL2 PE=1 SV=1	sp|Q9Y281|COF2_HUMAN	HUMAN	19		1	6	1	5		1	1	7	7		9.98702e-05	0.000577312	6.42632e-05	0.000256239		0.000165508	9.76467e-05	0.000448747	0.000353232		0.000132689	0.000337479	0.000256505	0.000304736		2.54338		0.841729		-0.0748276
MDN1	Midasin OS=Homo sapiens GN=MDN1 PE=1 SV=2	sp|Q9NU22|MDN1_HUMAN	HUMAN	633		1	1	2	7		1	1	8	8		2.99768e-06	2.88808e-06	3.85782e-06	1.07677e-05		4.96786e-06	2.93094e-06	1.53937e-05	1.21172e-05		3.98277e-06	2.90951e-06	9.62576e-06	1.14425e-05		0.730524		0.841232		-0.0750841
SRSF4	Serine/arginine-rich splicing factor 4 OS=Homo sapiens GN=SRSF4 PE=1 SV=2	sp|Q08170|SRSF4_HUMAN	HUMAN	57		1	1	15	21		1	8	9	15		3.32901e-05	3.20729e-05	0.000321316	0.000358735		5.51694e-05	0.000260391	0.00019232	0.000252309		4.42297e-05	0.000146232	0.000256818	0.000305522		3.30619		0.840588		-0.0754168
SRSF9	Serine/arginine-rich splicing factor 9 OS=Homo sapiens GN=SRSF9 PE=1 SV=1	sp|Q13242|SRSF9_HUMAN	HUMAN	26		9	12	39	48		4	19	32	59		0.000656838	0.000843763	0.0018315	0.00179762		0.000483793	0.00135579	0.00149911	0.00217568		0.000570316	0.00109978	0.00166531	0.00198665		1.92836		0.838249		-0.0766268
FBL	rRNA 2'-O-methyltransferase fibrillarin OS=Homo sapiens GN=FBL PE=1 SV=2	sp|P22087|FBRL_HUMAN	HUMAN	34		21	47	81	122		6	14	35	54		0.00117201	0.00252715	0.00290886	0.0034939		0.000554939	0.000763942	0.00125385	0.00152276		0.000863472	0.00164555	0.00208135	0.00250833		1.90573		0.829777		-0.0810385
CTCF	Transcriptional repressor CTCF OS=Homo sapiens GN=CTCF PE=1 SV=1	sp|P49711|CTCF_HUMAN	HUMAN	83		1	4	18	13		1	1	33	65		2.28618e-05	8.81038e-05	0.000264795	0.000152509		3.78874e-05	2.23529e-05	0.000484276	0.000750846		3.03746e-05	5.52283e-05	0.000374536	0.000451677		1.81824		0.82921		-0.0813353
HNRPDL	Heterogeneous nuclear ribonucleoprotein D-like OS=Homo sapiens GN=HNRPDL PE=1 SV=3	sp|O14979|HNRDL_HUMAN	HUMAN	46		10	16	37	56		5	25	35	54		0.000412507	0.00063588	0.00098211	0.00118539		0.00034181	0.00100831	0.00092676	0.00112552		0.000377159	0.000822094	0.000954435	0.00115545		2.1797		0.826028		-0.0830053
SAFB	Scaffold attachment factor B1 OS=Homo sapiens GN=SAFB PE=1 SV=4	sp|Q15424|SAFB1_HUMAN	HUMAN	103		6	8	55	72		1	20	43	82		0.000110536	0.000141993	0.000651991	0.000680652		3.05306e-05	0.00036025	0.000508497	0.000763295		7.05333e-05	0.000251121	0.000580244	0.000721973		3.56032		0.803692		-0.0949106
WDR75	WD repeat-containing protein 75 OS=Homo sapiens GN=WDR75 PE=1 SV=1	sp|Q8IWA0|WDR75_HUMAN	HUMAN	95		1	2	3	14		1	2	11	8		1.9974e-05	3.84874e-05	3.85579e-05	0.000143494		3.31016e-05	3.90587e-05	0.000141035	8.07388e-05		2.65378e-05	3.87731e-05	8.97963e-05	0.000112116		1.46105		0.80092		-0.0964107
DDX23	Probable ATP-dependent RNA helicase DDX23 OS=Homo sapiens GN=DDX23 PE=1 SV=3	sp|Q9BUQ8|DDX23_HUMAN	HUMAN	96		1	1	24	46		1	4	23	29		1.9766e-05	1.90433e-05	0.00030525	0.000466569		3.27568e-05	7.73036e-05	0.000291819	0.000289629		2.62614e-05	4.81735e-05	0.000298535	0.000378099		1.83438		0.789567		-0.102611
RBM15	Putative RNA-binding protein 15 OS=Homo sapiens GN=RBM15 PE=1 SV=2	sp|Q96T37|RBM15_HUMAN	HUMAN	107		1	3	8	10		1	1	2	6		1.7734e-05	5.12566e-05	9.12898e-05	9.10009e-05		2.93893e-05	1.73391e-05	2.27669e-05	5.3763e-05		2.35616e-05	3.42979e-05	5.70283e-05	7.23819e-05		1.45567		0.787881		-0.10354
SMARCA1	Probable global transcription activator SNF2L1 OS=Homo sapiens GN=SMARCA1 PE=1 SV=2	sp|P28370|SMCA1_HUMAN	HUMAN	123		7	10	43	88		1	1	46	55		0.00010799	0.00014863	0.000426854	0.000696638		2.55663e-05	1.50836e-05	0.000455522	0.00042872		6.6778e-05	8.1857e-05	0.000441188	0.000562679		1.22581		0.784085		-0.105637
BANF1	Barrier-to-autointegration factor OS=Homo sapiens GN=BANF1 PE=1 SV=1	sp|O75531|BAF_HUMAN	HUMAN	10		2	3	3	10		1	4	10	11		0.000379507	0.000548446	0.0003663	0.00097371		0.000314465	0.000742115	0.00121803	0.00105465		0.000346986	0.000645281	0.000792164	0.00101418		1.85967		0.781088		-0.1073
UL42	DNA polymerase processivity factor OS=Human herpesvirus 1 (strain 17) GN=UL42 PE=1 SV=1	sp|P10226|PAP_HHV11	HHV11	51		21	68	209	316		10	144	183	322		0.000781337	0.00243754	0.00500371	0.00603318		0.000616599	0.00523846	0.00437057	0.00605343		0.000698968	0.003838	0.00468714	0.00604331		5.49095		0.775592		-0.110367
ERCC2	TFIIH basal transcription factor complex helicase XPD subunit OS=Homo sapiens GN=ERCC2 PE=1 SV=1	sp|P18074|ERCC2_HUMAN	HUMAN	87		1	1	7	12		1	6	12	19		2.18107e-05	2.10133e-05	9.82415e-05	0.000134305		3.61454e-05	0.000127951	0.000168004	0.000209387		2.89781e-05	7.44821e-05	0.000133123	0.000171846		2.57029		0.774662		-0.110888
RBM14	RNA-binding protein 14 OS=Homo sapiens GN=RBM14 PE=1 SV=2	sp|Q96PK6|RBM14_HUMAN	HUMAN	69		24	28	65	108		1	24	58	93		0.000660012	0.000741859	0.00115022	0.00152407		4.55747e-05	0.000645317	0.00102385	0.00129226		0.000352793	0.000693588	0.00108703	0.00140816		1.96599		0.771951		-0.11241
HIST1H1C	Histone H1.2 OS=Homo sapiens GN=HIST1H1C PE=1 SV=2	sp|P16403|H12_HUMAN	HUMAN	21		27	44	73	163		1	33	69	69		0.00243969	0.00383042	0.00424443	0.00755784		0.000149745	0.00291545	0.00400209	0.00315025		0.00129472	0.00337293	0.00412326	0.00535405		2.60515		0.77012		-0.113442
SUPT5H	Transcription elongation factor SPT5 OS=Homo sapiens GN=SUPT5H PE=1 SV=1	sp|O00267|SPT5H_HUMAN	HUMAN	121		1	2	23	23		1	11	22	51		1.56821e-05	3.02174e-05	0.000232091	0.000185085		2.59889e-05	0.000168663	0.000221459	0.000404111		2.08355e-05	9.944e-05	0.000226775	0.000294598		4.77263		0.769779		-0.113634
FAM98A	Protein FAM98A OS=Homo sapiens GN=FAM98A PE=1 SV=1	sp|Q8NCA5|FA98A_HUMAN	HUMAN	55		6	12	12	27		1	2	11	11		0.000207004	0.00039887	0.0002664	0.000478003		5.71755e-05	6.7465e-05	0.000243605	0.000191755		0.00013209	0.000233167	0.000255003	0.000334879		1.76522		0.761478		-0.118343
CTNNBL1	Beta-catenin-like protein 1 OS=Homo sapiens GN=CTNNBL1 PE=1 SV=1	sp|Q8WYA6|CTBL1_HUMAN	HUMAN	65		2	4	8	10		1	3	4	10		5.83856e-05	0.000112502	0.000150277	0.000149802		4.83793e-05	8.56287e-05	7.49555e-05	0.000147504		5.33825e-05	9.90652e-05	0.000112616	0.000148653		1.85576		0.757581		-0.120571
RBM8A	RNA-binding protein 8A OS=Homo sapiens GN=RBM8A PE=1 SV=1	sp|Q9Y5S9|RBM8A_HUMAN	HUMAN	20		1	1	3	5		1	2	3	5		9.48767e-05	9.14077e-05	0.00018315	0.000243427		0.000157233	0.000185529	0.000182704	0.000239693		0.000126055	0.000138468	0.000182927	0.00024156		1.09848		0.757273		-0.120748
NCBP1	Nuclear cap-binding protein subunit 1 OS=Homo sapiens GN=NCBP1 PE=1 SV=1	sp|Q09161|NCBP1_HUMAN	HUMAN	92		1	1	2	9		1	5	17	23		2.06254e-05	1.98712e-05	2.65435e-05	9.52542e-05		3.4181e-05	0.000100831	0.00022507	0.000239693		2.74032e-05	6.0351e-05	0.000125807	0.000167474		2.20234		0.751204		-0.124242
DDX50	ATP-dependent RNA helicase DDX50 OS=Homo sapiens GN=DDX50 PE=1 SV=1	sp|Q9BQ39|DDX50_HUMAN	HUMAN	83		1	4	11	21		1	1	5	6		2.28618e-05	8.81038e-05	0.000161819	0.00024636		3.78874e-05	2.23529e-05	7.33751e-05	6.93089e-05		3.03746e-05	5.52283e-05	0.000117597	0.000157835		1.81824		0.745067		-0.127805
ZNF638	Zinc finger protein 638 OS=Homo sapiens GN=ZNF638 PE=1 SV=2	sp|Q14966|ZN638_HUMAN	HUMAN	221		1	1	11	12		1	2	6	17		8.58612e-06	8.27219e-06	6.07738e-05	5.28711e-05		1.42292e-05	1.67899e-05	3.30686e-05	7.37518e-05		1.14077e-05	1.25311e-05	4.69212e-05	6.33114e-05		1.09848		0.741117		-0.130113
EMG1	Ribosomal RNA small subunit methyltransferase NEP1 OS=Homo sapiens GN=EMG1 PE=1 SV=4	sp|Q92979|NEP1_HUMAN	HUMAN	27		1	2	3	6		1	1	4	6		7.0279e-05	0.000135419	0.000135667	0.00021638		0.000116469	6.87144e-05	0.000180448	0.000213061		9.33738e-05	0.000102067	0.000158058	0.00021472		1.0931		0.736109		-0.133058
RBM25	RNA-binding protein 25 OS=Homo sapiens GN=RBM25 PE=1 SV=3	sp|P49756|RBM25_HUMAN	HUMAN	100		2	1	14	13		1	8	30	63		3.79507e-05	1.82815e-05	0.00017094	0.000126582		3.14465e-05	0.000148423	0.000365408	0.000604027		3.46986e-05	8.33523e-05	0.000268174	0.000365305		2.40218		0.734111		-0.134238
NCOA5	Nuclear receptor coactivator 5 OS=Homo sapiens GN=NCOA5 PE=1 SV=2	sp|Q9HCD5|NCOA5_HUMAN	HUMAN	66		1	1	17	26		1	1	8	17		2.87505e-05	2.76993e-05	0.0003145	0.000383583		4.76463e-05	2.81104e-05	0.00014764	0.000246957		3.81984e-05	2.79049e-05	0.00023107	0.00031527		0.730524		0.732928		-0.134939
PCBP2	Poly(rC)-binding protein 2 OS=Homo sapiens GN=PCBP2 PE=1 SV=1	sp|Q15366|PCBP2_HUMAN	HUMAN	39		6	7	11	25		6	13	18	25		0.000291928	0.00032813	0.000344385	0.000624173		0.000483793	0.000618429	0.000562166	0.000614598		0.000387861	0.00047328	0.000453276	0.000619385		1.22023		0.731815		-0.135599
CENPV	Centromere protein V OS=Homo sapiens GN=CENPV PE=1 SV=1	sp|Q7Z7K6|CENPV_HUMAN	HUMAN	30		1	1	8	20		1	4	10	11		6.32511e-05	6.09385e-05	0.0003256	0.00064914		0.000104822	0.000247372	0.000406009	0.00035155		8.40365e-05	0.000154155	0.000365805	0.000500345		1.83438		0.731105		-0.13602
H2AFY2	Core histone macro-H2A.2 OS=Homo sapiens GN=H2AFY2 PE=1 SV=3	sp|Q9P0M6|H2AW_HUMAN	HUMAN	40		1	3	10	12		1	1	1	7		4.74383e-05	0.000137112	0.00030525	0.000292113		7.86164e-05	4.63822e-05	3.04507e-05	0.000167785		6.30273e-05	9.17469e-05	0.00016785	0.000229949		1.45567		0.729946		-0.136709
HNRNPH2	Heterogeneous nuclear ribonucleoprotein H2 OS=Homo sapiens GN=HNRNPH2 PE=1 SV=1	sp|P55795|HNRH2_HUMAN	HUMAN	49		26	1	81	120		1	1	20	58		0.00100685	3.73093e-05	0.00201839	0.0023846		6.41766e-05	3.7863e-05	0.000497154	0.00113487		0.000535515	3.75861e-05	0.00125777	0.00175973		0.0701868		0.714751		-0.145845
UL30	DNA polymerase catalytic subunit OS=Human herpesvirus 1 (strain 17) GN=UL30 PE=1 SV=2	sp|P04293|DPOL_HHV11	HHV11	136		17	48	176	309		1	55	108	192		0.000237192	0.000645231	0.00158012	0.00221233		2.31225e-05	0.0007503	0.000967257	0.00135356		0.000130157	0.000697765	0.00127369	0.00178294		5.36095		0.714374		-0.146075
TFCP2	Alpha-globin transcription factor CP2 OS=Homo sapiens GN=TFCP2 PE=1 SV=2	sp|Q12800|TFCP2_HUMAN	HUMAN	57		1	1	3	8		1	4	20	33		3.32901e-05	3.20729e-05	6.42632e-05	0.000136661		5.51694e-05	0.000130196	0.000427378	0.000555079		4.42297e-05	8.11342e-05	0.000245821	0.00034587		1.83438		0.710731		-0.148295
SLTM	SAFB-like transcription modulator OS=Homo sapiens GN=SLTM PE=1 SV=2	sp|Q9NWH9|SLTM_HUMAN	HUMAN	117		1	1	14	21		1	1	5	13		1.62182e-05	1.56252e-05	0.000146103	0.000174768		2.68774e-05	1.58572e-05	5.20524e-05	0.00010653		2.15478e-05	1.57412e-05	9.90776e-05	0.000140649		0.730524		0.70443		-0.152162
U2AF1	Splicing factor U2AF 35 kDa subunit OS=Homo sapiens GN=U2AF1 PE=1 SV=3	sp|Q01081|U2AF1_HUMAN	HUMAN	28		1	1	8	9		1	2	7	18		6.7769e-05	6.52912e-05	0.000348857	0.000312978		0.000112309	0.000132521	0.000304507	0.000616354		9.00391e-05	9.89059e-05	0.000326682	0.000464666		1.09848		0.703047		-0.153016
STAG1	Cohesin subunit SA-1 OS=Homo sapiens GN=STAG1 PE=1 SV=3	sp|Q8WVM7|STAG1_HUMAN	HUMAN	144		1	1	23	34		1	8	16	37		1.31773e-05	1.26955e-05	0.000195021	0.000229904		2.18379e-05	0.000103072	0.000135336	0.000246351		1.75076e-05	5.78835e-05	0.000165179	0.000238128		3.30619		0.693656		-0.158856
CDC5L	Cell division cycle 5-like protein OS=Homo sapiens GN=CDC5L PE=1 SV=2	sp|Q99459|CDC5L_HUMAN	HUMAN	92		1	4	6	13		1	5	14	24		2.06254e-05	7.94849e-05	7.96305e-05	0.000137589		3.4181e-05	0.000100831	0.000185352	0.000250115		2.74032e-05	9.01579e-05	0.000132491	0.000193852		3.29005		0.683466		-0.165283
H2AFY	Core histone macro-H2A.1 OS=Homo sapiens GN=H2AFY PE=1 SV=4	sp|O75367|H2AY_HUMAN	HUMAN	40		27	27	80	168		11	27	77	124		0.00128083	0.001234	0.002442	0.00408958		0.00086478	0.00125232	0.0023447	0.0029722		0.00107281	0.00124316	0.00239335	0.00353089		1.15879		0.677833		-0.168877
CHTOP	Chromatin target of PRMT1 protein OS=Homo sapiens GN=CHTOP PE=1 SV=2	sp|Q9Y3Y2|CHTOP_HUMAN	HUMAN	26		1	1	9	18		1	1	5	8		7.2982e-05	7.03136e-05	0.000422654	0.000674107		0.000120948	7.13572e-05	0.000234236	0.000295007		9.69651e-05	7.08354e-05	0.000328445	0.000484557		0.730524		0.677826		-0.168882
UL6	Portal protein UL6 OS=Human herpesvirus 1 (strain 17) GN=UL6 PE=1 SV=1	sp|P10190|PORTL_HHV11	HHV11	74		1	77	149	256		1	80	122	251		2.56423e-05	0.00190227	0.0024585	0.00336851		4.24953e-05	0.00200572	0.0020081	0.00325205		3.40688e-05	0.00195399	0.0022333	0.00331028		57.3542		0.674656		-0.170918
UL48	Tegument protein VP16 OS=Human herpesvirus 1 (strain 17) GN=UL48 PE=1 SV=1	sp|P06492|VP16_HHV11	HHV11	54		5	13	51	92		1	31	44	86		0.000175698	0.000440111	0.00115317	0.00165891		5.82343e-05	0.00106507	0.000992466	0.00152693		0.000116966	0.000752592	0.00107282	0.00159292		6.43428		0.673489		-0.171669
MAP1A	Microtubule-associated protein 1A OS=Homo sapiens GN=MAP1A PE=1 SV=6	sp|P78559|MAP1A_HUMAN	HUMAN	305		5	8	22	31		1	8	14	38		3.11071e-05	4.79516e-05	8.80722e-05	9.89672e-05		1.03103e-05	4.86633e-05	5.59094e-05	0.000119454		2.07087e-05	4.83074e-05	7.19908e-05	0.00010921		2.33271		0.659194		-0.180987
RPL7L1	60S ribosomal protein L7-like 1 OS=Homo sapiens GN=RPL7L1 PE=1 SV=1	sp|Q6DKI1|RL7L_HUMAN	HUMAN	29		2	6	6	16		1	1	5	5		0.000130864	0.000378239	0.000252621	0.000537219		0.000108436	6.39754e-05	0.000210005	0.000165306		0.00011965	0.000221107	0.000231313	0.000351262		1.84794		0.658518		-0.181432
SRSF1	Serine/arginine-rich splicing factor 1 OS=Homo sapiens GN=SRSF1 PE=1 SV=2	sp|Q07955|SRSF1_HUMAN	HUMAN	28		15	15	41	66		16	23	35	81		0.00101654	0.000979368	0.00178789	0.00229517		0.00179695	0.00152399	0.00152253	0.00277359		0.00140674	0.00125168	0.00165521	0.00253438		0.889771		0.653103		-0.185018
UL19	Major capsid protein OS=Human herpesvirus 1 (strain 17) GN=UL19 PE=1 SV=1	sp|P06491|MCP_HHV11	HHV11	149		76	188	516	893		18	229	391	869		0.000967869	0.00230666	0.00422843	0.00583572		0.000379891	0.00285142	0.0031963	0.00559177		0.00067388	0.00257904	0.00371237	0.00571375		3.82715		0.649725		-0.18727
USP39	U4/U6.U5 tri-snRNP-associated protein 2 OS=Homo sapiens GN=USP39 PE=1 SV=2	sp|Q53GS9|SNUT2_HUMAN	HUMAN	65		1	2	15	34		1	10	21	37		2.91928e-05	5.62509e-05	0.00028177	0.000509325		4.83793e-05	0.000285429	0.000393516	0.000545763		3.87861e-05	0.00017084	0.000337643	0.000527544		4.40467		0.640028		-0.193801
SRSF3	Serine/arginine-rich splicing factor 3 OS=Homo sapiens GN=SRSF3 PE=1 SV=1	sp|P84103|SRSF3_HUMAN	HUMAN	19		5	6	35	49		3	8	19	58		0.000499351	0.000577312	0.00224921	0.00251115		0.000496524	0.000781174	0.00121803	0.00292678		0.000497938	0.000679243	0.00173362	0.00271896		1.36411		0.637603		-0.195449
RBM39	RNA-binding protein 39 OS=Homo sapiens GN=RBM39 PE=1 SV=2	sp|Q14498|RBM39_HUMAN	HUMAN	59		1	3	4	12		2	3	7	10		3.21616e-05	9.2957e-05	8.27797e-05	0.000198043		0.000106598	9.43367e-05	0.000144512	0.000162504		6.938e-05	9.36468e-05	0.000113646	0.000180273		1.34977		0.630408		-0.200378
API5	Apoptosis inhibitor 5 OS=Homo sapiens GN=API5 PE=1 SV=3	sp|Q9BZZ5|API5_HUMAN	HUMAN	59		1	5	1	8		1	5	6	6		3.21616e-05	0.000154928	2.06949e-05	0.000132028		5.32992e-05	0.000157228	0.000123867	9.75023e-05		4.27304e-05	0.000156078	7.2281e-05	0.000114765		3.65262		0.629816		-0.200787
UL46	Tegument protein UL46 OS=Human herpesvirus 1 (strain 17) GN=UL46 PE=1 SV=2	sp|P10230|TEG1_HHV11	HHV11	78		70	74	162	296		12	44	107	243		0.00170291	0.0017344	0.00253593	0.0036951		0.000483793	0.00104657	0.00167088	0.00298695		0.00109335	0.00139049	0.0021034	0.00334102		1.27176		0.629569		-0.200957
PPP1CB	Serine/threonine-protein phosphatase PP1-beta catalytic subunit OS=Homo sapiens GN=PPP1CB PE=1 SV=3	sp|P62140|PP1B_HUMAN	HUMAN	37		7	6	15	42		11	17	34	57		0.000358993	0.000296457	0.000495	0.00110529		0.000934897	0.000852429	0.00111927	0.00147703		0.000646945	0.000574443	0.000807134	0.00129116		0.887932		0.625123		-0.204034
TMPO	Lamina-associated polypeptide 2, isoforms beta/gamma OS=Homo sapiens GN=TMPO PE=1 SV=2	sp|P42167|LAP2B_HUMAN	HUMAN	51		2	2	10	27		1	2	17	28		7.44131e-05	7.16923e-05	0.000239412	0.000515493		6.16599e-05	7.27564e-05	0.000406009	0.000526385		6.80365e-05	7.22243e-05	0.00032271	0.000520939		1.06155		0.619478		-0.207974
NOP56	Nucleolar protein 56 OS=Homo sapiens GN=NOP56 PE=1 SV=4	sp|O00567|NOP56_HUMAN	HUMAN	66		9	38	57	104		1	1	21	56		0.000258755	0.00105257	0.0010545	0.00153433		4.76463e-05	2.81104e-05	0.000387554	0.000813504		0.0001532	0.000540342	0.000721028	0.00117392		3.52703		0.614206		-0.211686
PRPF4B	Serine/threonine-protein kinase PRP4 homolog OS=Homo sapiens GN=PRPF4B PE=1 SV=3	sp|Q13523|PRP4B_HUMAN	HUMAN	117		1	1	8	9		1	1	4	16		1.62182e-05	1.56252e-05	8.34873e-05	7.49008e-05		2.68774e-05	1.58572e-05	4.16419e-05	0.000131114		2.15478e-05	1.57412e-05	6.25646e-05	0.000103007		0.730524		0.607379		-0.21654
CTR9	RNA polymerase-associated protein CTR9 homolog OS=Homo sapiens GN=CTR9 PE=1 SV=1	sp|Q6PD62|CTR9_HUMAN	HUMAN	134		1	1	3	11		1	1	8	12		1.41607e-05	1.36429e-05	2.73358e-05	7.99314e-05		2.34676e-05	1.38454e-05	7.2718e-05	8.58602e-05		1.88141e-05	1.37442e-05	5.00269e-05	8.28958e-05		0.730524		0.603492		-0.219329
SRSF7	Serine/arginine-rich splicing factor 7 OS=Homo sapiens GN=SRSF7 PE=1 SV=1	sp|Q16629|SRSF7_HUMAN	HUMAN	27		3	3	22	43		1	8	20	46		0.000210837	0.000203128	0.00099489	0.00155072		0.000116469	0.000549715	0.000902242	0.00163346		0.000163653	0.000376422	0.000948566	0.00159209		2.30012		0.595798		-0.224901
DNAJC10	DnaJ homolog subfamily C member 10 OS=Homo sapiens GN=DNAJC10 PE=1 SV=2	sp|Q8IXB1|DJC10_HUMAN	HUMAN	91		1	1	5	9		4	6	9	21		2.0852e-05	2.00896e-05	6.7088e-05	9.6301e-05		0.000138227	0.000122327	0.000120464	0.000221255		7.95393e-05	7.12081e-05	9.37761e-05	0.000158778		0.895257		0.590611		-0.228699
RRP9	U3 small nucleolar RNA-interacting protein 2 OS=Homo sapiens GN=RRP9 PE=1 SV=1	sp|O43818|U3IP2_HUMAN	HUMAN	52		1	3	6	10		1	1	1	5		3.6491e-05	0.00010547	0.000140885	0.000187252		6.04741e-05	3.56786e-05	2.34236e-05	9.21897e-05		4.84826e-05	7.05745e-05	8.21542e-05	0.000139721		1.45567		0.587988		-0.230631
TECR	Very-long-chain enoyl-CoA reductase OS=Homo sapiens GN=TECR PE=1 SV=1	sp|Q9NZ01|TECR_HUMAN	HUMAN	36		1	3	7	23		6	2	17	29		5.27093e-05	0.000152346	0.000237417	0.000622092		0.000524109	0.000103072	0.000575179	0.000772345		0.000288409	0.000127709	0.000406298	0.000697219		0.442804		0.582741		-0.234524
POLR1A	DNA-directed RNA polymerase I subunit RPA1 OS=Homo sapiens GN=POLR1A PE=1 SV=2	sp|O95602|RPA1_HUMAN	HUMAN	195		1	5	6	15		1	2	6	11		9.73094e-06	4.68757e-05	3.75693e-05	7.49008e-05		1.61264e-05	1.90286e-05	3.74777e-05	5.40846e-05		1.29287e-05	3.29522e-05	3.75235e-05	6.44927e-05		2.54876		0.581826		-0.235207
UL18	Triplex capsid protein VP23 OS=Human herpesvirus 1 (strain 17) GN=UL18 PE=1 SV=1	sp|P10202|VP23_HHV11	HHV11	34		3	12	42	88		3	13	40	90		0.000167429	0.000645231	0.0015083	0.00252019		0.000277469	0.000709375	0.00143297	0.00253793		0.000222449	0.000677303	0.00147063	0.00252906		3.04475		0.581495		-0.235454
BAZ1B	Tyrosine-protein kinase BAZ1B OS=Homo sapiens GN=BAZ1B PE=1 SV=2	sp|Q9UIG0|BAZ1B_HUMAN	HUMAN	171		3	1	8	18		1	1	9	19		3.32901e-05	1.0691e-05	5.71229e-05	0.000102496		1.83898e-05	1.08496e-05	6.41067e-05	0.00010653		2.58399e-05	1.07703e-05	6.06148e-05	0.000104513		0.416808		0.579973		-0.236592
DDX21	Nucleolar RNA helicase 2 OS=Homo sapiens GN=DDX21 PE=1 SV=5	sp|Q9NR30|DDX21_HUMAN	HUMAN	87		24	48	64	143		1	10	52	110		0.000523457	0.00100864	0.000898208	0.00160047		3.61454e-05	0.000213251	0.000728016	0.00121224		0.000279801	0.000610944	0.000813112	0.00140635		2.18349		0.57817		-0.237944
NOP58	Nucleolar protein 58 OS=Homo sapiens GN=NOP58 PE=1 SV=1	sp|Q9Y2X3|NOP58_HUMAN	HUMAN	60		3	19	44	102		1	1	16	29		9.48767e-05	0.000578915	0.000895401	0.00165531		5.24109e-05	3.09215e-05	0.000324807	0.000463407		7.36438e-05	0.000304918	0.000610104	0.00105936		4.14045		0.575919		-0.239638
PDCD11	Protein RRP5 homolog OS=Homo sapiens GN=PDCD11 PE=1 SV=3	sp|Q14690|RRP5_HUMAN	HUMAN	209		2	6	19	52		1	1	12	16		1.81582e-05	5.24829e-05	0.000111	0.000242263		1.50462e-05	8.87697e-06	6.99346e-05	7.33989e-05		1.66022e-05	3.06799e-05	9.04673e-05	0.000157831		1.84794		0.573192		-0.2417
H1F0	Histone H1.0 OS=Homo sapiens GN=H1F0 PE=1 SV=3	sp|P07305|H10_HUMAN	HUMAN	21		1	1	9	24		1	2	6	9		9.03587e-05	8.70549e-05	0.000523286	0.00111281		0.000149745	0.000176694	0.000348008	0.000410903		0.000120052	0.000131874	0.000435647	0.000761857		1.09848		0.571823		-0.242739
MYBBP1A	Myb-binding protein 1A OS=Homo sapiens GN=MYBBP1A PE=1 SV=2	sp|Q9BQG0|MBB1A_HUMAN	HUMAN	149		23	45	59	144		1	1	44	83		0.000292908	0.000552127	0.000483484	0.000941035		2.11051e-05	1.24516e-05	0.000359686	0.000534081		0.000157006	0.000282289	0.000421585	0.000737558		1.79795		0.571595		-0.242911
MRTO4	mRNA turnover protein 4 homolog OS=Homo sapiens GN=MRTO4 PE=1 SV=2	sp|Q9UKD2|MRT4_HUMAN	HUMAN	28		1	6	12	29		1	1	13	27		6.7769e-05	0.000391747	0.000523286	0.00100849		0.000112309	6.62603e-05	0.000565512	0.000924531		9.00391e-05	0.000229004	0.000544399	0.000966508		2.54338		0.563264		-0.249288
SNRNP70	U1 small nuclear ribonucleoprotein 70 kDa OS=Homo sapiens GN=SNRNP70 PE=1 SV=2	sp|P08621|RU17_HUMAN	HUMAN	52		5	3	14	25		2	11	12	35		0.000182455	0.00010547	0.000328731	0.00046813		0.000120948	0.000392465	0.000281083	0.000645328		0.000151702	0.000248968	0.000304907	0.000556729		1.64117		0.547676		-0.261476
WDR43	WD repeat-containing protein 43 OS=Homo sapiens GN=WDR43 PE=1 SV=3	sp|Q15061|WDR43_HUMAN	HUMAN	75		1	2	9	25		1	2	6	10		2.53004e-05	4.87508e-05	0.00014652	0.00032457		4.19287e-05	4.94743e-05	9.74421e-05	0.000127836		3.36146e-05	4.91125e-05	0.000121981	0.000226203		1.46105		0.539255		-0.268206
BRIX1	Ribosome biogenesis protein BRX1 homolog OS=Homo sapiens GN=BRIX1 PE=1 SV=2	sp|Q8TDN6|BRX1_HUMAN	HUMAN	41		2	9	12	40		2	1	17	28		9.25626e-05	0.000401302	0.000357366	0.000949961		0.000153398	4.52509e-05	0.000505036	0.000654772		0.00012298	0.000223276	0.000431201	0.000802366		1.81555		0.537412		-0.269693
LMF2	Lipase maturation factor 2 OS=Homo sapiens GN=LMF2 PE=1 SV=2	sp|Q9BU23|LMF2_HUMAN	HUMAN	80		1	1	4	13		1	1	7	13		2.37192e-05	2.28519e-05	6.10501e-05	0.000158228		3.93082e-05	2.31911e-05	0.000106577	0.000155801		3.15137e-05	2.30215e-05	8.38137e-05	0.000157014		0.730524		0.533797		-0.272624
IK	Protein Red OS=Homo sapiens GN=IK PE=1 SV=3	sp|Q13123|RED_HUMAN	HUMAN	66		1	1	4	7		1	1	4	12		2.87505e-05	2.76993e-05	7.40001e-05	0.000103272		4.76463e-05	2.81104e-05	7.38198e-05	0.000174322		3.81984e-05	2.79049e-05	7.39099e-05	0.000138797		0.730524		0.532503		-0.273678
RSL1D1	Ribosomal L1 domain-containing protein 1 OS=Homo sapiens GN=RSL1D1 PE=1 SV=3	sp|O76021|RL1D1_HUMAN	HUMAN	55		27	41	66	166		2	3	32	68		0.000931516	0.00136281	0.0014652	0.00293883		0.000114351	0.000101198	0.00070867	0.00118539		0.000522934	0.000732001	0.00108694	0.00206211		1.3998		0.527098		-0.278108
RPP30	Ribonuclease P protein subunit p30 OS=Homo sapiens GN=RPP30 PE=1 SV=1	sp|P78346|RPP30_HUMAN	HUMAN	29		1	1	1	7		1	1	4	5		6.54322e-05	6.30398e-05	4.21035e-05	0.000235033		0.000108436	6.39754e-05	0.000168004	0.000165306		8.69343e-05	6.35076e-05	0.000105054	0.00020017		0.730524		0.524823		-0.279987
CDC73	Parafibromin OS=Homo sapiens GN=CDC73 PE=1 SV=1	sp|Q6P1J9|CDC73_HUMAN	HUMAN	61		1	1	1	9		1	1	6	8		3.11071e-05	2.99697e-05	2.00164e-05	0.000143662		5.15517e-05	3.04146e-05	0.000119806	0.000125741		4.13294e-05	3.01921e-05	6.99112e-05	0.000134701		0.730524		0.519008		-0.284826
ALYREF	THO complex subunit 4 OS=Homo sapiens GN=ALYREF PE=1 SV=3	sp|Q86V81|THOC4_HUMAN	HUMAN	27		3	7	7	16		2	3	4	11		0.000210837	0.000473966	0.000316556	0.000577013		0.000232937	0.000206143	0.000180448	0.000390611		0.000221887	0.000340054	0.000248502	0.000483812		1.53256		0.513633		-0.289347
NOL11	Nucleolar protein 11 OS=Homo sapiens GN=NOL11 PE=1 SV=1	sp|Q9H8H0|NOL11_HUMAN	HUMAN	81		1	1	3	5		1	1	1	5		2.34263e-05	2.25698e-05	4.52223e-05	6.01055e-05		3.88229e-05	2.29048e-05	1.50374e-05	5.91835e-05		3.11246e-05	2.27373e-05	3.01298e-05	5.96445e-05		0.730524		0.505156		-0.296574
HNRNPF	Heterogeneous nuclear ribonucleoprotein F OS=Homo sapiens GN=HNRNPF PE=1 SV=3	sp|P52597|HNRPF_HUMAN	HUMAN	46		1	3	28	48		1	15	12	54		4.12507e-05	0.000119227	0.000743218	0.00101605		6.8362e-05	0.000604985	0.000317746	0.00112552		5.48064e-05	0.000362106	0.000530482	0.00107078		6.60701		0.495416		-0.30503
RRP12	RRP12-like protein OS=Homo sapiens GN=RRP12 PE=1 SV=2	sp|Q5JTH9|RRP12_HUMAN	HUMAN	144		1	8	15	34		1	1	2	10		1.31773e-05	0.000101564	0.000127188	0.000229904		2.18379e-05	1.28839e-05	1.6917e-05	6.65814e-05		1.75076e-05	5.7224e-05	7.20523e-05	0.000148243		3.26853		0.486043		-0.313325
GNL3	Guanine nucleotide-binding protein-like 3 OS=Homo sapiens GN=GNL3 PE=1 SV=2	sp|Q9BVP2|GNL3_HUMAN	HUMAN	62		1	6	8	20		1	1	3	9		3.06054e-05	0.000176918	0.000157549	0.0003141		5.07202e-05	2.9924e-05	5.89368e-05	0.000139177		4.06628e-05	0.000103421	0.000108243	0.000226638		2.54338		0.477601		-0.320935
TRA2B	Transformer-2 protein homolog beta OS=Homo sapiens GN=TRA2B PE=1 SV=1	sp|P62995|TRA2B_HUMAN	HUMAN	34		1	1	24	39		1	1	11	54		5.58098e-05	5.37692e-05	0.000861883	0.0011169		9.24898e-05	5.45673e-05	0.000394067	0.00152276		7.41498e-05	5.41683e-05	0.000627975	0.00131983		0.730524		0.4758		-0.322575
ZNF326	DBIRD complex subunit ZNF326 OS=Homo sapiens GN=ZNF326 PE=1 SV=2	sp|Q5BKZ1|ZN326_HUMAN	HUMAN	66		1	1	7	10		1	1	2	14		2.87505e-05	2.76993e-05	0.0001295	0.000147532		4.76463e-05	2.81104e-05	3.69099e-05	0.000203376		3.81984e-05	2.79049e-05	8.3205e-05	0.000175454		0.730524		0.474227		-0.324014
UL17	Virion-packaging protein UL17 OS=Human herpesvirus 1 (strain 17) GN=UL17 PE=1 SV=1	sp|P10201|UL17_HHV11	HHV11	75		7	5	37	70		1	13	16	72		0.000177103	0.000121877	0.000602361	0.000908796		4.19287e-05	0.000321583	0.000259846	0.000920422		0.000109516	0.00022173	0.000431103	0.000914609		2.02464		0.471352		-0.326654
SNRPA	U1 small nuclear ribonucleoprotein A OS=Homo sapiens GN=SNRPA PE=1 SV=3	sp|P09012|SNRPA_HUMAN	HUMAN	31		2	1	7	9		4	5	3	18		0.000122421	5.89727e-05	0.00027571	0.00028269		0.000405762	0.00029924	0.000117874	0.000556707		0.000264092	0.000179106	0.000196792	0.000419698		0.678198		0.468889		-0.32893
PBRM1	Protein polybromo-1 OS=Homo sapiens GN=PBRM1 PE=1 SV=1	sp|Q86U86|PB1_HUMAN	HUMAN	193		1	1	3	9		1	1	3	8		9.83178e-06	9.4723e-06	1.89793e-05	4.54062e-05		1.62935e-05	9.61289e-06	1.89331e-05	3.97419e-05		1.30627e-05	9.54259e-06	1.89562e-05	4.2574e-05		0.730524		0.445252		-0.351394
PLRG1	Pleiotropic regulator 1 OS=Homo sapiens GN=PLRG1 PE=1 SV=1	sp|O43660|PLRG1_HUMAN	HUMAN	57		3	1	5	15		1	1	5	14		9.98702e-05	3.20729e-05	0.000107105	0.000256239		5.51694e-05	3.25489e-05	0.000106844	0.000235488		7.75198e-05	3.23109e-05	0.000106975	0.000245864		0.416808		0.435098		-0.361413
PRPF31	U4/U6 small nuclear ribonucleoprotein Prp31 OS=Homo sapiens GN=PRPF31 PE=1 SV=2	sp|Q8WWY3|PRP31_HUMAN	HUMAN	55		1	1	1	5		1	1	4	10		3.45006e-05	3.32392e-05	2.22e-05	8.85191e-05		5.71755e-05	3.37325e-05	8.85838e-05	0.000174322		4.58381e-05	3.34858e-05	5.53919e-05	0.000131421		0.730524		0.421485		-0.375218
HNRNPUL1	Heterogeneous nuclear ribonucleoprotein U-like protein 1 OS=Homo sapiens GN=HNRNPUL1 PE=1 SV=2	sp|Q9BUJ2|HNRL1_HUMAN	HUMAN	96		1	1	1	7		1	1	4	8		1.9766e-05	1.90433e-05	1.27188e-05	7.09997e-05		3.27568e-05	1.93259e-05	5.07511e-05	7.98977e-05		2.62614e-05	1.91846e-05	3.17349e-05	7.54487e-05		0.730524		0.420616		-0.376114
KIAA1429	Protein virilizer homolog OS=Homo sapiens GN=KIAA1429 PE=1 SV=2	sp|Q69YN4|VIR_HUMAN	HUMAN	202		1	1	5	7		1	1	1	12		9.39373e-06	9.05027e-06	3.02228e-05	3.37424e-05		1.55676e-05	9.18459e-06	6.02984e-06	5.69568e-05		1.24807e-05	9.11743e-06	1.81263e-05	4.53496e-05		0.730524		0.399702		-0.398264
SRSF2	Serine/arginine-rich splicing factor 2 OS=Homo sapiens GN=SRSF2 PE=1 SV=4	sp|Q01130|SRSF2_HUMAN	HUMAN	25		1	1	3	9		1	1	3	11		7.59013e-05	7.31261e-05	0.00014652	0.000350536		0.000125786	7.42115e-05	0.000146163	0.00042186		0.000100844	7.36688e-05	0.000146342	0.000386198		0.730524		0.378929		-0.421442
DKC1	H/ACA ribonucleoprotein complex subunit 4 OS=Homo sapiens GN=DKC1 PE=1 SV=3	sp|O60832|DKC1_HUMAN	HUMAN	58		1	11	18	61		1	1	5	16		3.27161e-05	0.000346719	0.000378931	0.00102407		5.42182e-05	3.19877e-05	0.000105002	0.000264489		4.34671e-05	0.000189353	0.000241967	0.000644282		4.35624		0.375561		-0.42532
UL38	Triplex capsid protein VP19C OS=Human herpesvirus 1 (strain 17) GN=UL38 PE=1 SV=1	sp|P32888|VP19_HHV11	HHV11	50		1	6	45	120		1	12	25	117		3.79507e-05	0.000219378	0.0010989	0.0023369		6.28931e-05	0.000445269	0.000609013	0.00224353		5.04219e-05	0.000332324	0.000853957	0.00229022		6.59086		0.372872		-0.42844
MOGS	Mannosyl-oligosaccharide glucosidase OS=Homo sapiens GN=MOGS PE=1 SV=5	sp|Q13724|MOGS_HUMAN	HUMAN	92		1	1	2	10		3	2	5	14		2.06254e-05	1.98712e-05	2.65435e-05	0.000105838		0.000102543	4.03323e-05	6.61971e-05	0.0001459		6.15842e-05	3.01018e-05	4.63703e-05	0.000125869		0.488791		0.368401		-0.433679
TBL3	Transducin beta-like protein 3 OS=Homo sapiens GN=TBL3 PE=1 SV=2	sp|Q12788|TBL3_HUMAN	HUMAN	89		1	1	5	23		1	3	5	13		2.13206e-05	2.05411e-05	6.85956e-05	0.000251633		3.53332e-05	6.25378e-05	6.84285e-05	0.000140045		2.83269e-05	4.15394e-05	6.8512e-05	0.000195839		1.46643		0.349838		-0.456133
UL34	Virion egress protein UL34 OS=Human herpesvirus 1 (strain 17) GN=UL34 PE=1 SV=1	sp|P10218|UL34_HHV11	HHV11	30		3	1	3	14		1	1	4	12		0.000189753	6.09385e-05	0.0001221	0.000454398		0.000104822	6.18429e-05	0.000162404	0.000383509		0.000147288	6.13907e-05	0.000142252	0.000418954		0.416808		0.339541		-0.469108
GTPBP4	Nucleolar GTP-binding protein 1 OS=Homo sapiens GN=GTPBP4 PE=1 SV=3	sp|Q9BZE4|NOG1_HUMAN	HUMAN	74		1	2	7	34		1	2	4	8		2.56423e-05	4.94096e-05	0.0001155	0.00044738		4.24953e-05	5.01429e-05	6.58393e-05	0.000103651		3.40688e-05	4.97762e-05	9.06697e-05	0.000275516		1.46105		0.329091		-0.482684
KIAA0020	Pumilio domain-containing protein KIAA0020 OS=Homo sapiens GN=KIAA0020 PE=1 SV=3	sp|Q15397|K0020_HUMAN	HUMAN	74		1	1	4	15		1	1	2	8		2.56423e-05	2.47048e-05	6.60001e-05	0.000197374		4.24953e-05	2.50715e-05	3.29196e-05	0.000103651		3.40688e-05	2.48881e-05	4.94599e-05	0.000150512		0.730524		0.32861		-0.483319
US2	Protein US2 OS=Human herpesvirus 1 (strain 17) GN=US2 PE=1 SV=3	sp|P06485|US02_HHV11	HHV11	32		1	1	3	12		1	1	2	8		5.92979e-05	5.71298e-05	0.000114469	0.000365141		9.82704e-05	5.79777e-05	7.61267e-05	0.000239693		7.87842e-05	5.75538e-05	9.52978e-05	0.000302417		0.730524		0.31512		-0.501524
NOL6	Nucleolar protein 6 OS=Homo sapiens GN=NOL6 PE=1 SV=2	sp|Q9H6R4|NOL6_HUMAN	HUMAN	128		1	2	1	10		1	1	3	6		1.48245e-05	2.85649e-05	9.53907e-06	7.60711e-05		2.45676e-05	1.44944e-05	2.85475e-05	4.49425e-05		1.9696e-05	2.15297e-05	1.90433e-05	6.05068e-05		1.0931		0.31473		-0.502062
PWP2	Periodic tryptophan protein 2 homolog OS=Homo sapiens GN=PWP2 PE=1 SV=2	sp|Q15269|PWP2_HUMAN	HUMAN	102		1	1	1	13		1	1	4	7		1.86033e-05	1.79231e-05	1.19706e-05	0.0001241		3.08299e-05	1.81891e-05	4.77658e-05	6.57981e-05		2.47166e-05	1.80561e-05	2.98682e-05	9.49492e-05		0.730524		0.31457		-0.502283
UL26	Capsid scaffolding protein OS=Human herpesvirus 1 (strain 17) GN=UL26 PE=1 SV=1	sp|P10210|SCAF_HHV11	HHV11	66		1	4	14	42		1	8	5	36		2.87505e-05	0.000110797	0.000259	0.000619634		4.76463e-05	0.000224883	9.22748e-05	0.000522967		3.81984e-05	0.00016784	0.000175638	0.0005713		4.39391		0.307435		-0.512247
UTP20	Small subunit processome component 20 homolog OS=Homo sapiens GN=UTP20 PE=1 SV=3	sp|O75691|UTP20_HUMAN	HUMAN	318		1	3	6	29		1	1	4	12		5.96709e-06	1.72467e-05	2.30378e-05	8.87974e-05		9.88885e-06	5.83424e-06	1.53211e-05	3.61801e-05		7.92797e-06	1.15405e-05	1.91794e-05	6.24888e-05		1.45567		0.306926		-0.512966
UL47	Tegument protein UL47 OS=Human herpesvirus 1 (strain 17) GN=UL47 PE=1 SV=1	sp|P10231|TEG5_HHV11	HHV11	74		27	41	46	211		1	10	34	147		0.000692343	0.0010129	0.000759001	0.00277639		4.24953e-05	0.000250715	0.000559634	0.00190459		0.000367419	0.000631805	0.000659317	0.00234049		1.71958		0.281701		-0.550212
gE	Envelope glycoprotein E OS=Human herpesvirus 1 (strain 17) GN=gE PE=1 SV=1	sp|P04488|GE_HHV11	HHV11	59		1	1	9	31		1	1	1	14		3.21616e-05	3.09857e-05	0.000186254	0.00051161		5.32992e-05	3.14456e-05	2.06445e-05	0.000227505		4.27304e-05	3.12156e-05	0.000103449	0.000369558		0.730524		0.279928		-0.552954
ZFR	Zinc finger RNA-binding protein OS=Homo sapiens GN=ZFR PE=1 SV=2	sp|Q96KR1|ZFR_HUMAN	HUMAN	117		1	1	6	31		3	7	9	37		1.62182e-05	1.56252e-05	6.26154e-05	0.000257991		8.06322e-05	0.000111	9.36944e-05	0.000303202		4.84252e-05	6.33127e-05	7.81549e-05	0.000280597		1.30743		0.278531		-0.555126
DDX46	Probable ATP-dependent RNA helicase DDX46 OS=Homo sapiens GN=DDX46 PE=1 SV=2	sp|Q7L014|DDX46_HUMAN	HUMAN	117		1	1	7	20		1	2	2	22		1.62182e-05	1.56252e-05	7.30514e-05	0.000166446		2.68774e-05	3.17143e-05	2.0821e-05	0.000180282		2.15478e-05	2.36698e-05	4.69362e-05	0.000173364		1.09848		0.270738		-0.567452
DDX18	ATP-dependent RNA helicase DDX18 OS=Homo sapiens GN=DDX18 PE=1 SV=2	sp|Q9NVP1|DDX18_HUMAN	HUMAN	75		1	3	8	37		1	1	2	12		2.53004e-05	7.31261e-05	0.00013024	0.000480364		4.19287e-05	2.47372e-05	3.24807e-05	0.000153404		3.36146e-05	4.89317e-05	8.13604e-05	0.000316884		1.45567		0.256752		-0.590487
RRS1	Ribosome biogenesis regulatory protein homolog OS=Homo sapiens GN=RRS1 PE=1 SV=2	sp|Q15050|RRS1_HUMAN	HUMAN	41		1	6	2	28		1	1	5	7		4.62813e-05	0.000267535	5.9561e-05	0.000664973		7.66989e-05	4.52509e-05	0.00014854	0.000163693		6.14901e-05	0.000156393	0.00010405	0.000414333		2.54338		0.251128		-0.600105
ABCD3	ATP-binding cassette sub-family D member 3 OS=Homo sapiens GN=ABCD3 PE=1 SV=1	sp|P28288|ABCD3_HUMAN	HUMAN	75		7	5	10	54		1	1	5	24		0.000177103	0.000121877	0.0001628	0.000701071		4.19287e-05	2.47372e-05	8.12018e-05	0.000306807		0.000109516	7.3307e-05	0.000122001	0.000503939		0.669373		0.242095		-0.616015
POLR1B	DNA-directed RNA polymerase I subunit RPA2 OS=Homo sapiens GN=POLR1B PE=1 SV=2	sp|Q9H9Y6|RPA2_HUMAN	HUMAN	128		1	1	1	6		1	1	1	5		1.48245e-05	1.42824e-05	9.53907e-06	4.56426e-05		2.45676e-05	1.44944e-05	9.51583e-06	3.74521e-05		1.9696e-05	1.43884e-05	9.52745e-06	4.15474e-05		0.730524		0.229316		-0.639567
SRPR	Signal recognition particle receptor subunit alpha OS=Homo sapiens GN=SRPR PE=1 SV=2	sp|P08240|SRPR_HUMAN	HUMAN	70		1	1	1	8		1	1	5	27		2.71076e-05	2.61165e-05	1.74429e-05	0.000111281		4.49236e-05	2.65041e-05	8.70019e-05	0.000369812		3.60156e-05	2.63103e-05	5.22224e-05	0.000240547		0.730524		0.217099		-0.663343
YLPM1	YLP motif-containing protein 1 OS=Homo sapiens GN=YLPM1 PE=1 SV=3	sp|P49750|YLPM1_HUMAN	HUMAN	220		1	1	1	5		1	1	2	13		8.62515e-06	8.30979e-06	5.55001e-06	2.21298e-05		1.42939e-05	8.43313e-06	1.1073e-05	5.66548e-05		1.14595e-05	8.37146e-06	8.31149e-06	3.93923e-05		0.730524		0.210993		-0.675732
UL13	Serine/threonine-protein kinase UL13 OS=Human herpesvirus 1 (strain 17) GN=UL13 PE=1 SV=1	sp|P04290|UL13_HHV11	HHV11	57		1	1	4	20		1	1	1	10		3.32901e-05	3.20729e-05	8.56843e-05	0.000341653		5.51694e-05	3.25489e-05	2.13689e-05	0.000168206		4.42297e-05	3.23109e-05	5.35266e-05	0.000254929		0.730524		0.209967		-0.67785
RDX	Radixin OS=Homo sapiens GN=RDX PE=1 SV=1	sp|P35241|RADI_HUMAN	HUMAN	69		1	1	1	63		1	1	19	58		2.75005e-05	2.6495e-05	1.76957e-05	0.000889039		4.55747e-05	2.68882e-05	0.000335399	0.000805925		3.65376e-05	2.66916e-05	0.000176547	0.000847482		0.730524		0.20832		-0.68127
NOC2L	Nucleolar complex protein 2 homolog OS=Homo sapiens GN=NOC2L PE=1 SV=4	sp|Q9Y3T9|NOC2L_HUMAN	HUMAN	85		1	2	3	24		1	1	2	8		2.23239e-05	4.30154e-05	4.30942e-05	0.00027493		3.69959e-05	2.18269e-05	2.86595e-05	9.02374e-05		2.96599e-05	3.24211e-05	3.58768e-05	0.000182584		1.0931		0.196495		-0.706648
ICP0	E3 ubiquitin-protein ligase ICP0 OS=Human herpesvirus 1 (strain 17) GN=ICP0 PE=1 SV=1	sp|P08393|ICP0_HHV11	HHV11	78		1	1	7	57		1	3	7	33		2.43273e-05	2.34379e-05	0.000109577	0.000711557		4.03161e-05	7.13572e-05	0.00010931	0.000405635		3.23217e-05	4.73975e-05	0.000109444	0.000558596		1.46643		0.195926		-0.707908
UL25	Virion-packaging protein UL25 OS=Human herpesvirus 1 (strain 17) GN=UL25 PE=1 SV=1	sp|P10209|UL25_HHV11	HHV11	63		1	1	8	37		1	1	1	21		3.01196e-05	2.90183e-05	0.000155048	0.000571861		4.99151e-05	2.9449e-05	1.93338e-05	0.000319591		4.00174e-05	2.92337e-05	8.71908e-05	0.000445726		0.730524		0.195615		-0.708598
EBNA1BP2	Probable rRNA-processing protein EBP2 OS=Homo sapiens GN=EBNA1BP2 PE=1 SV=2	sp|Q99848|EBP2_HUMAN	HUMAN	35		1	1	2	22		1	1	2	6		5.42152e-05	5.2233e-05	6.97715e-05	0.000612046		8.98473e-05	5.30082e-05	6.96015e-05	0.000164361		7.20312e-05	5.26206e-05	6.96865e-05	0.000388204		0.730524		0.17951		-0.745911
SRSF10	Serine/arginine-rich splicing factor 10 OS=Homo sapiens GN=SRSF10 PE=1 SV=1	sp|O75494|SRS10_HUMAN	HUMAN	31		1	1	2	13		1	1	1	9		6.12107e-05	5.89727e-05	7.87743e-05	0.00040833		0.00010144	5.9848e-05	3.92912e-05	0.000278353		8.13256e-05	5.94103e-05	5.90327e-05	0.000343342		0.730524		0.171936		-0.764634
US10	Virion protein US10 OS=Human herpesvirus 1 (strain 17) GN=US10 PE=1 SV=1	sp|P06486|US10_HHV11	HHV11	34		1	1	1	6		1	1	1	9		5.58098e-05	5.37692e-05	3.59118e-05	0.000171831		9.24898e-05	5.45673e-05	3.58243e-05	0.000253793		7.41498e-05	5.41683e-05	3.58681e-05	0.000212812		0.730524		0.168543		-0.773288
KIF2A	Kinesin-like protein KIF2A OS=Homo sapiens GN=KIF2A PE=1 SV=3	sp|O00139|KIF2A_HUMAN	HUMAN	80		1	1	1	7		1	1	1	8		2.37192e-05	2.28519e-05	1.52625e-05	8.51996e-05		3.93082e-05	2.31911e-05	1.52253e-05	9.58773e-05		3.15137e-05	2.30215e-05	1.52439e-05	9.05384e-05		0.730524		0.16837		-0.773736
PTDSS1	Phosphatidylserine synthase 1 OS=Homo sapiens GN=PTDSS1 PE=1 SV=1	sp|P48651|PTSS1_HUMAN	HUMAN	56		1	1	2	11		1	1	1	13		3.38845e-05	3.26456e-05	4.36072e-05	0.000191264		5.61545e-05	3.31301e-05	2.17505e-05	0.000222572		4.50195e-05	3.28879e-05	3.26788e-05	0.000206918		0.730524		0.157931		-0.801532
WDR36	WD repeat-containing protein 36 OS=Homo sapiens GN=WDR36 PE=1 SV=1	sp|Q8NI36|WDR36_HUMAN	HUMAN	105		1	3	2	17		1	1	2	16		1.80717e-05	5.2233e-05	2.32572e-05	0.000157648		2.99491e-05	1.76694e-05	2.32005e-05	0.000146099		2.40104e-05	3.49512e-05	2.32288e-05	0.000151873		1.45567		0.152949		-0.815454
PES1	Pescadillo homolog OS=Homo sapiens GN=PES1 PE=1 SV=1	sp|O00541|PESC_HUMAN	HUMAN	68		1	2	1	24		1	1	2	5		2.79049e-05	5.37692e-05	1.79559e-05	0.000343662		4.62449e-05	2.72836e-05	3.58243e-05	7.0498e-05		3.70749e-05	4.05264e-05	2.68901e-05	0.00020708		1.0931		0.129854		-0.886546
UL21	Tegument protein UL21 OS=Human herpesvirus 1 (strain 17) GN=UL21 PE=1 SV=1	sp|P10205|TEG4_HHV11	HHV11	58		1	1	1	22		1	1	3	19		3.27161e-05	3.15199e-05	2.10517e-05	0.000369338		5.42182e-05	3.19877e-05	6.30014e-05	0.000314081		4.34671e-05	3.17538e-05	4.20266e-05	0.000341709		0.730524		0.122989		-0.910133
UL41	Virion host shutoff protein OS=Human herpesvirus 1 (strain 17) GN=UL41 PE=1 SV=1	sp|P10225|SHUT_HHV11	HHV11	55		1	1	5	53		1	1	3	34		3.45006e-05	3.32392e-05	0.000111	0.000938302		5.71755e-05	3.37325e-05	6.64378e-05	0.000592696		4.58381e-05	3.34858e-05	8.8719e-05	0.000765499		0.730524		0.115897		-0.935928
US3	Serine/threonine-protein kinase US3 OS=Human herpesvirus 1 (strain 17) GN=US3 PE=1 SV=1	sp|P04413|US03_HHV11	HHV11	53		1	1	1	14		1	1	1	8		3.58025e-05	3.44935e-05	2.30378e-05	0.000257206		5.93331e-05	3.50054e-05	2.29816e-05	0.00014472		4.75678e-05	3.47494e-05	2.30097e-05	0.000200963		0.730524		0.114497		-0.941206
US11	RNA-binding protein OS=Human herpesvirus 1 (strain 17) GN=US11 PE=1 SV=1	sp|P04487|RNB_HHV11	HHV11	18		1	1	1	28		1	1	2	9		0.000105419	0.000101564	6.78334e-05	0.00151466		0.000174703	0.000103072	0.000135336	0.000479386		0.000140061	0.000102318	0.000101585	0.000997023		0.730524		0.101888		-0.991876
DDX3Y	ATP-dependent RNA helicase DDX3Y OS=Homo sapiens GN=DDX3Y PE=1 SV=2	sp|O15523|DDX3Y_HUMAN	HUMAN	73		1	1	1	23		1	1	1	43		2.59936e-05	2.50432e-05	1.6726e-05	0.000306785		4.30775e-05	2.54149e-05	1.66853e-05	0.000564757		3.45355e-05	2.5229e-05	1.67057e-05	0.000435771		0.730524		0.0383359		-1.41639

## Sheet: Pulse chase
						Spctral count values (SpC)								Normalized Spectral Abundance Factor ((SpC/MW)/Σ(SpC/MW))
Gene	Identified Protein	Accession Number	Species	MW (kDa)		X SpC	P20 SpC	C40 SpC		X SpC	P20 SpC	C40 SpC		NSAF X	NSAF P20	NSAF C40		NSAF X	NSAF P20	NSAF C40		aveNSAF X	aveNSAF P20	aveNSAF C40		P20/X		P20/C40		Log10(P20/C40)
SMARCA2	Probable global transcription activator SNF2L2 OS=Homo sapiens GN=SMARCA2 PE=1 SV=2	SMCA2_HUMAN	HUMAN	181		1	21	1		1	8	1		1.28965e-05	0.000149745	5.48101e-06		1.28068e-05	6.2252e-05	5.76107e-06		1.28517e-05	0.000105998	5.62104e-06		8.24783		18.8574		1.27548
CHAF1B	Chromatin assembly factor 1 subunit B OS=Homo sapiens GN=CHAF1B PE=1 SV=1	CAF1B_HUMAN	HUMAN	61		1	10	1		1	18	1		3.82667e-05	0.000211583	1.62633e-05		3.80006e-05	0.000415608	1.70943e-05		3.81336e-05	0.000313596	1.66788e-05		8.2236		18.802		1.2742
MED13	Mediator of RNA polymerase II transcription subunit 13 OS=Homo sapiens GN=MED13 PE=1 SV=3	MED13_HUMAN	HUMAN	239		1	8	1		1	7	1		9.76681e-06	4.32019e-05	4.15089e-06		9.69889e-06	4.12517e-05	4.36298e-06		9.73285e-06	4.22268e-05	4.25694e-06		4.33858		9.91952		0.996491
UL52	DNA primase OS=Human herpesvirus 1 (strain 17) GN=UL52 PE=3 SV=1	PRIM_HHV11	HHV11	114		1	7	1		1	5	1		2.0476e-05	7.92508e-05	8.70231e-06		2.03336e-05	6.17742e-05	9.14695e-06		2.04048e-05	7.05125e-05	8.92463e-06		3.45568		7.90088		0.897676
RPA1	Replication protein A 70 kDa DNA-binding subunit OS=Homo sapiens GN=RPA1 PE=1 SV=2	RFA1_HUMAN	HUMAN	68		1	12	1		1	15	4		3.43275e-05	0.000227763	1.45892e-05		3.40887e-05	0.000310688	6.13384e-05		3.42081e-05	0.000269225	3.79638e-05		7.87022		7.09163		0.850746
MLH1	DNA mismatch repair protein Mlh1 OS=Homo sapiens GN=MLH1 PE=1 SV=1	MLH1_HUMAN	HUMAN	85		1	5	1		1	26	6		2.7462e-05	7.59209e-05	1.16713e-05		2.7271e-05	0.00043082	7.36061e-05		2.73665e-05	0.000253371	4.26387e-05		9.25843		5.94227		0.773952
HIRA	Protein HIRA OS=Homo sapiens GN=HIRA PE=1 SV=2	HIRA_HUMAN	HUMAN	112		1	19	1		1	8	5		2.08417e-05	0.000218951	8.85771e-06		2.06967e-05	0.000100604	4.65515e-05		2.07692e-05	0.000159777	2.77046e-05		7.69298		5.76717		0.760963
RBPJ	Recombining binding protein suppressor of hairless OS=Homo sapiens GN=RBPJ PE=1 SV=3	SUH_HUMAN	HUMAN	56		1	13	3		1	4	1		4.16833e-05	0.000299616	5.31463e-05		4.13935e-05	0.000100604	1.86206e-05		4.15384e-05	0.00020011	3.58834e-05		4.81747		5.57667		0.746375
RFC4	Replication factor C subunit 4 OS=Homo sapiens GN=RFC4 PE=1 SV=2	RFC4_HUMAN	HUMAN	40		1	18	4		1	32	8		5.83567e-05	0.000580795	9.92063e-05		5.79509e-05	0.00112676	0.000208551		5.81538e-05	0.000853778	0.000153878		14.6814		5.54839		0.744167
KPNA1	Importin subunit alpha-1 OS=Homo sapiens GN=KPNA1 PE=1 SV=3	IMA1_HUMAN	HUMAN	60		1	5	2		1	7	1		3.89045e-05	0.000107555	3.30688e-05		3.86339e-05	0.000164319	1.73792e-05		3.87692e-05	0.000135937	2.5224e-05		3.50631		5.38919		0.731524
SMC5	Structural maintenance of chromosomes protein 5 OS=Homo sapiens GN=SMC5 PE=1 SV=2	SMC5_HUMAN	HUMAN	129		1	8	1		1	4	2		1.80951e-05	8.00407e-05	7.69041e-06		1.79693e-05	4.36729e-05	1.61667e-05		1.80322e-05	6.18568e-05	1.19286e-05		3.43036		5.1856		0.714799
RBBP5	Retinoblastoma-binding protein 5 OS=Homo sapiens GN=RBBP5 PE=1 SV=2	RBBP5_HUMAN	HUMAN	59		1	14	4		1	7	2		3.95638e-05	0.000306257	6.72585e-05		3.92887e-05	0.000167104	3.53476e-05		3.94263e-05	0.000236681	5.1303e-05		6.00312		4.61339		0.66402
TAF9B	Transcription initiation factor TFIID subunit 9B OS=Homo sapiens GN=TAF9B PE=1 SV=1	TAF9B_HUMAN	HUMAN	28		1	9	2		1	5	2		8.33667e-05	0.000414854	7.08617e-05		8.27869e-05	0.000251509	7.44823e-05		8.30768e-05	0.000333181	7.2672e-05		4.01052		4.58473		0.661313
MED30	Mediator of RNA polymerase II transcription subunit 30 OS=Homo sapiens GN=MED30 PE=1 SV=1	MED30_HUMAN	HUMAN	20		1	11	3		1	5	2		0.000116713	0.000709861	0.00014881		0.000115902	0.000352113	0.000104275		0.000116308	0.000530987	0.000126542		4.56537		4.19612		0.622848
MED25	Mediator of RNA polymerase II transcription subunit 25 OS=Homo sapiens GN=MED25 PE=1 SV=2	MED25_HUMAN	HUMAN	78		1	18	3		1	16	8		2.99265e-05	0.000297844	3.81563e-05		2.97184e-05	0.000288913	0.000106949		2.98224e-05	0.000293378	7.25527e-05		9.8375		4.04366		0.606775
PNKP	Bifunctional polynucleotide phosphatase/kinase OS=Homo sapiens GN=PNKP PE=1 SV=1	PNKP_HUMAN	HUMAN	57		1	21	7		1	23	8		4.09521e-05	0.000475505	0.000121832		4.06673e-05	0.000568322	0.000146351		4.08097e-05	0.000521913	0.000134092		12.789		3.89221		0.590196
MED6	Mediator of RNA polymerase II transcription subunit 6 OS=Homo sapiens GN=MED6 PE=1 SV=2	MED6_HUMAN	HUMAN	28		1	9	1		1	6	4		8.33667e-05	0.000414854	3.54308e-05		8.27869e-05	0.000301811	0.000148965		8.30768e-05	0.000358332	9.21978e-05		4.31326		3.88656		0.589565
UBP1	Upstream-binding protein 1 OS=Homo sapiens GN=UBP1 PE=2 SV=1	UBIP1_HUMAN	HUMAN	60		1	18	4		1	9	6		3.89045e-05	0.000387197	6.61376e-05		3.86339e-05	0.000211268	0.000104275		3.87692e-05	0.000299232	8.52064e-05		7.7183		3.51185		0.545536
SIN3A	Paired amphipathic helix protein Sin3a OS=Homo sapiens GN=SIN3A PE=1 SV=2	SIN3A_HUMAN	HUMAN	145		1	33	13		1	16	6		1.60984e-05	0.000293735	8.89436e-05		1.59864e-05	0.000155415	4.31484e-05		1.60424e-05	0.000224575	6.6046e-05		13.9988		3.40029		0.531515
MSH3	DNA mismatch repair protein Msh3 OS=Homo sapiens GN=MSH3 PE=1 SV=4	MSH3_HUMAN	HUMAN	127		1	60	20		1	43	20		1.83801e-05	0.000609759	0.00015623		1.82522e-05	0.000476877	0.000164213		1.83161e-05	0.000543318	0.000160222		29.6633		3.39104		0.530332
NFIX	Nuclear factor 1 X-type OS=Homo sapiens GN=NFIX PE=1 SV=2	NFIX_HUMAN	HUMAN	55		1	14	10		1	13	1		4.24412e-05	0.000328531	0.000180375		4.21461e-05	0.000332907	1.89591e-05		4.22936e-05	0.000330719	9.96672e-05		7.81958		3.31823		0.520906
MED4	Mediator of RNA polymerase II transcription subunit 4 OS=Homo sapiens GN=MED4 PE=1 SV=1	MED4_HUMAN	HUMAN	30		1	14	6		1	10	4		7.78089e-05	0.000602306	0.000198413		7.72678e-05	0.000469484	0.000139034		7.75384e-05	0.000535895	0.000168723		6.91135		3.17618		0.501905
MED8	Mediator of RNA polymerase II transcription subunit 8 OS=Homo sapiens GN=MED8 PE=1 SV=2	MED8_HUMAN	HUMAN	29		1	9	1		1	8	6		8.0492e-05	0.000400548	3.42091e-05		7.99322e-05	0.000388538	0.000215742		8.02121e-05	0.000394543	0.000124976		4.91875		3.15696		0.49927
MRE11A	Double-strand break repair protein MRE11A OS=Homo sapiens GN=MRE11A PE=1 SV=3	MRE11_HUMAN	HUMAN	81		1	7	1		1	5	4		2.88181e-05	0.000111538	1.22477e-05		2.86177e-05	8.69414e-05	5.1494e-05		2.87179e-05	9.92398e-05	3.18708e-05		3.45568		3.11381		0.493292
WDR43	WD repeat-containing protein 43 OS=Homo sapiens GN=WDR43 PE=1 SV=3	WDR43_HUMAN	HUMAN	75		1	9	8		1	13	2		3.11236e-05	0.000154879	0.00010582		3.09071e-05	0.000244131	2.78067e-05		3.10153e-05	0.000199505	6.68134e-05		6.43246		2.986		0.47509
RAD50	DNA repair protein RAD50 OS=Homo sapiens GN=RAD50 PE=1 SV=1	RAD50_HUMAN	HUMAN	154		2	44	16		1	58	30		3.03152e-05	0.000368759	0.000103072		1.50522e-05	0.000530455	0.000203134		2.26837e-05	0.000449607	0.000153103		19.8207		2.93664		0.467851
CTBP2	C-terminal-binding protein 2 OS=Homo sapiens GN=CTBP2 PE=1 SV=1	CTBP2_HUMAN	HUMAN	49		1	40	8		1	31	24		4.76381e-05	0.0010536	0.00016197		4.73068e-05	0.000891061	0.000510736		4.74725e-05	0.000972329	0.000336353		20.4819		2.8908		0.461018
MED16	Mediator of RNA polymerase II transcription subunit 16 OS=Homo sapiens GN=MED16 PE=1 SV=2	MED16_HUMAN	HUMAN	97		1	29	4		1	40	28		2.40646e-05	0.000385866	4.09098e-05		2.38973e-05	0.000580804	0.000301001		2.39809e-05	0.000483335	0.000170955		20.155		2.82726		0.451366
MED20	Mediator of RNA polymerase II transcription subunit 20 OS=Homo sapiens GN=MED20 PE=1 SV=1	MED20_HUMAN	HUMAN	23		1	9	2		1	6	5		0.00010149	0.000505039	8.62664e-05		0.000100784	0.000367422	0.000226685		0.000101137	0.000436231	0.000156476		4.31326		2.78784		0.445269
CEBPB	CCAAT/enhancer-binding protein beta OS=Homo sapiens GN=CEBPB PE=1 SV=2	CEBPB_HUMAN	HUMAN	36		1	14	1		1	1	6		6.48408e-05	0.000501922	2.75573e-05		6.43898e-05	3.91236e-05	0.000173792		6.46153e-05	0.000270523	0.000100675		4.18667		2.6871		0.429283
TBP	TATA-box-binding protein OS=Homo sapiens GN=TBP PE=1 SV=2	TBP_HUMAN	HUMAN	38		1	5	2		1	5	3		6.14281e-05	0.000169823	5.22139e-05		6.10009e-05	0.000185322	8.23226e-05		6.12145e-05	0.000177573	6.72682e-05		2.90083		2.63977		0.421566
TLK2	Serine/threonine-protein kinase tousled-like 2 OS=Homo sapiens GN=TLK2 PE=1 SV=2	TLK2_HUMAN	HUMAN	88		1	15	9		1	36	17		2.65258e-05	0.000219998	0.000101461		2.63413e-05	0.000576184	0.000201441		2.64335e-05	0.000398091	0.000151451		15.0601		2.62852		0.419711
MED15	Mediator of RNA polymerase II transcription subunit 15 OS=Homo sapiens GN=MED15 PE=1 SV=2	MED15_HUMAN	HUMAN	87		1	12	4		1	10	7		2.68307e-05	0.000178021	4.56121e-05		2.66441e-05	0.000161891	8.38997e-05		2.67374e-05	0.000169956	6.47559e-05		6.3565		2.62457		0.419058
THOC3	THO complex subunit 3 OS=Homo sapiens GN=THOC3 PE=1 SV=1	THOC3_HUMAN	HUMAN	39		1	13	4		1	9	7		5.9853e-05	0.000430219	0.00010175		5.94368e-05	0.000325027	0.000187161		5.96449e-05	0.000377623	0.000144455		6.33118		2.61411		0.417324
MED12	Mediator of RNA polymerase II transcription subunit 12 OS=Homo sapiens GN=MED12 PE=1 SV=4	MED12_HUMAN	HUMAN	243		1	69	33		1	56	31		9.60604e-06	0.000366482	0.000134725		9.53924e-06	0.000324581	0.000133026		9.57264e-06	0.000345532	0.000133875		36.0958		2.581		0.411787
BRD4	Bromodomain-containing protein 4 OS=Homo sapiens GN=BRD4 PE=1 SV=2	BRD4_HUMAN	HUMAN	152		1	9	1		1	5	6		1.5357e-05	7.64204e-05	6.52673e-06		1.52502e-05	4.63306e-05	4.11613e-05		1.53036e-05	6.13755e-05	2.3844e-05		4.01052		2.57404		0.410616
RFC3	Replication factor C subunit 3 OS=Homo sapiens GN=RFC3 PE=1 SV=2	RFC3_HUMAN	HUMAN	41		1	21	8		1	23	15		5.69333e-05	0.000661068	0.000193573		5.65374e-05	0.000790106	0.000381495		5.67354e-05	0.000725587	0.000287534		12.789		2.52348		0.402
MED1	Mediator of RNA polymerase II transcription subunit 1 OS=Homo sapiens GN=MED1 PE=1 SV=4	MED1_HUMAN	HUMAN	168		1	21	7		1	19	14		1.38944e-05	0.000161332	4.1336e-05		1.37978e-05	0.000159289	8.68961e-05		1.38461e-05	0.000160311	6.4116e-05		11.578		2.50032		0.397995
UL6	Portal protein UL6 OS=Human herpesvirus 1 (strain 17) GN=UL6 PE=1 SV=1	PORTL_HHV11	HHV11	74		3	158	89		1	84	39		9.46324e-05	0.00275572	0.00119316		3.13248e-05	0.00159878	0.000549559		6.29786e-05	0.00217725	0.000871358		34.5713		2.49869		0.397712
TFCP2	Alpha-globin transcription factor CP2 OS=Homo sapiens GN=TFCP2 PE=1 SV=2	TFCP2_HUMAN	HUMAN	57		1	7	2		1	10	7		4.09521e-05	0.000158502	3.48092e-05		4.06673e-05	0.000247097	0.000128057		4.08097e-05	0.000202799	8.14333e-05		4.96939		2.49037		0.396264
TAF6	Transcription initiation factor TFIID subunit 6 OS=Homo sapiens GN=TAF6 PE=1 SV=1	TAF6_HUMAN	HUMAN	73		1	9	1		1	23	16		3.19763e-05	0.000159122	1.35899e-05		3.17539e-05	0.000443758	0.000228549		3.18651e-05	0.00030144	0.000121069		9.45989		2.48982		0.396167
RFC2	Replication factor C subunit 2 OS=Homo sapiens GN=RFC2 PE=1 SV=3	RFC2_HUMAN	HUMAN	39		1	12	9		1	34	16		5.9853e-05	0.000397125	0.000228938		5.94368e-05	0.00122788	0.000427796		5.96449e-05	0.000812502	0.000328367		13.6223		2.47437		0.393465
MED17	Mediator of RNA polymerase II transcription subunit 17 OS=Homo sapiens GN=MED17 PE=1 SV=2	MED17_HUMAN	HUMAN	73		1	16	1		1	29	23		3.19763e-05	0.000282883	1.35899e-05		3.17539e-05	0.000559522	0.000328539		3.18651e-05	0.000421202	0.000171064		13.2183		2.46225		0.391332
TBL1XR1	F-box-like/WD repeat-containing protein TBL1XR1 OS=Homo sapiens GN=TBL1XR1 PE=1 SV=1	TBL1R_HUMAN	HUMAN	56		1	9	1		1	6	7		4.16833e-05	0.000207427	1.77154e-05		4.13935e-05	0.000150905	0.000130344		4.15384e-05	0.000179166	7.40298e-05		4.31326		2.42019		0.38385
HDAC1	Histone deacetylase 1 OS=Homo sapiens GN=HDAC1 PE=1 SV=1	HDAC1_HUMAN	HUMAN	55		1	27	10		1	35	24		4.24412e-05	0.000633595	0.000180375		4.21461e-05	0.000896287	0.000455019		4.22936e-05	0.000764941	0.000317697		18.0864		2.40777		0.381614
EHMT1	Histone-lysine N-methyltransferase EHMT1 OS=Homo sapiens GN=EHMT1 PE=1 SV=4	EHMT1_HUMAN	HUMAN	141		1	15	13		1	36	16		1.65551e-05	0.000137304	9.14668e-05		1.644e-05	0.000359604	0.000118327		1.64975e-05	0.000248454	0.000104897		15.0601		2.36856		0.374484
MED27	Mediator of RNA polymerase II transcription subunit 27 OS=Homo sapiens GN=MED27 PE=1 SV=1	MED27_HUMAN	HUMAN	35		1	18	5		1	11	11		6.66933e-05	0.000663766	0.000141723		6.62296e-05	0.000442656	0.000327722		6.64614e-05	0.000553211	0.000234723		8.32379		2.35687		0.372335
CHTOP	Chromatin target of PRMT1 protein OS=Homo sapiens GN=CHTOP PE=1 SV=2	CHTOP_HUMAN	HUMAN	26		3	17	3		2	5	9		0.000269339	0.00084389	0.000114469		0.00017831	0.000270856	0.000360953		0.000223824	0.000557373	0.000237711		2.49022		2.34475		0.370097
TLK1	Serine/threonine-protein kinase tousled-like 1 OS=Homo sapiens GN=TLK1 PE=1 SV=2	TLK1_HUMAN	HUMAN	87		1	10	1		1	1	5		2.68307e-05	0.000148351	1.1403e-05		2.66441e-05	1.61891e-05	5.99283e-05		2.67374e-05	8.22702e-05	3.56657e-05		3.07697		2.3067		0.362992
ZBTB7A	Zinc finger and BTB domain-containing protein 7A OS=Homo sapiens GN=ZBTB7A PE=1 SV=1	ZBT7A_HUMAN	HUMAN	61		1	5	1		1	12	9		3.82667e-05	0.000105791	1.62633e-05		3.80006e-05	0.000277072	0.000153849		3.81336e-05	0.000191432	8.50561e-05		5.02003		2.25066		0.352309
INTS7	Integrator complex subunit 7 OS=Homo sapiens GN=INTS7 PE=1 SV=1	INT7_HUMAN	HUMAN	107		1	21	4		1	13	16		2.18156e-05	0.000253306	3.70865e-05		2.16639e-05	0.00017112	0.000155926		2.17397e-05	0.000212213	9.65061e-05		9.76154		2.19896		0.342218
INTS10	Integrator complex subunit 10 OS=Homo sapiens GN=INTS10 PE=1 SV=2	INT10_HUMAN	HUMAN	82		1	25	14		1	23	15		2.84667e-05	0.000393493	0.000169377		2.82687e-05	0.000395053	0.000190747		2.83677e-05	0.000394273	0.000180062		13.8987		2.18965		0.340375
MTA1	Metastasis-associated protein MTA1 OS=Homo sapiens GN=MTA1 PE=1 SV=2	MTA1_HUMAN	HUMAN	81		1	46	19		1	42	34		2.88181e-05	0.000732965	0.000232706		2.86177e-05	0.000730308	0.000437699		2.87179e-05	0.000731636	0.000335202		25.4767		2.18267		0.338988
INTS3	Integrator complex subunit 3 OS=Homo sapiens GN=INTS3 PE=1 SV=1	INT3_HUMAN	HUMAN	118		1	24	16		1	29	17		1.97819e-05	0.000262506	0.000134517		1.96444e-05	0.000346145	0.000150227		1.97131e-05	0.000304325	0.000142372		15.4377		2.13754		0.329913
ZEB1	Zinc finger E-box-binding homeobox 1 OS=Homo sapiens GN=ZEB1 PE=1 SV=2	ZEB1_HUMAN	HUMAN	124		1	20	11		1	25	17		1.88247e-05	0.00020817	8.80056e-05		1.86938e-05	0.000283962	0.000142958		1.87593e-05	0.000246066	0.000115482		13.117		2.13078		0.328538
EHMT2	Histone-lysine N-methyltransferase EHMT2 OS=Homo sapiens GN=EHMT2 PE=1 SV=3	EHMT2_HUMAN	HUMAN	132		1	16	7		1	32	23		1.76838e-05	0.000156443	5.26094e-05		1.75609e-05	0.000341443	0.000181692		1.76224e-05	0.000248943	0.000117151		14.1265		2.12498		0.327355
MTA2	Metastasis-associated protein MTA2 OS=Homo sapiens GN=MTA2 PE=1 SV=1	MTA2_HUMAN	HUMAN	75		1	74	32		1	68	56		3.11236e-05	0.00127345	0.00042328		3.09071e-05	0.001277	0.000778589		3.10153e-05	0.00127522	0.000600935		41.1158		2.12206		0.326758
GTF2H4	General transcription factor IIH subunit 4 OS=Homo sapiens GN=GTF2H4 PE=2 SV=1	TF2H4_HUMAN	HUMAN	52		1	9	6		1	7	4		4.48898e-05	0.000223383	0.000114469		4.45776e-05	0.000189599	8.02118e-05		4.47337e-05	0.000206491	9.73403e-05		4.61601		2.12133		0.326608
INTS9	Integrator complex subunit 9 OS=Homo sapiens GN=INTS9 PE=1 SV=2	INT9_HUMAN	HUMAN	74		1	6	3		1	2	2		3.15441e-05	0.000104648	4.02188e-05		3.13248e-05	3.80662e-05	2.81825e-05		3.14345e-05	7.1357e-05	3.42007e-05		2.27002		2.08642		0.319402
WDR5	WD repeat-containing protein 5 OS=Homo sapiens GN=WDR5 PE=1 SV=1	WDR5_HUMAN	HUMAN	37		1	18	7		1	7	9		6.30883e-05	0.000627887	0.000187688		6.26496e-05	0.000266464	0.000253643		6.28689e-05	0.000447175	0.000220665		7.11281		2.02649		0.306744
INTS6	Integrator complex subunit 6 OS=Homo sapiens GN=INTS6 PE=1 SV=1	INT6_HUMAN	HUMAN	100		1	18	4		1	19	20		2.33427e-05	0.000232318	3.96825e-05		2.31803e-05	0.000267606	0.000208551		2.32615e-05	0.000249962	0.000124117		10.7457		2.01393		0.304044
CHD3	Chromodomain-helicase-DNA-binding protein 3 OS=Homo sapiens GN=CHD3 PE=1 SV=3	CHD3_HUMAN	HUMAN	227		1	53	45		1	45	20		1.02831e-05	0.000301343	0.000196665		1.02116e-05	0.000279208	9.18725e-05		1.02474e-05	0.000290275	0.000144269		28.3268		2.01205		0.303639
RFC5	Replication factor C subunit 5 OS=Homo sapiens GN=RFC5 PE=1 SV=1	RFC5_HUMAN	HUMAN	38		1	12	9		1	27	17		6.14281e-05	0.000407575	0.000234962		6.10009e-05	0.00100074	0.000466495		6.12145e-05	0.000704158	0.000350729		11.5031		2.0077		0.302699
THOC5	THO complex subunit 5 homolog OS=Homo sapiens GN=THOC5 PE=1 SV=2	THOC5_HUMAN	HUMAN	79		1	9	2		1	18	16		2.95477e-05	0.000147037	2.51155e-05		2.93422e-05	0.000320913	0.00021119		2.94449e-05	0.000233975	0.000118153		7.94618		1.98027		0.296724
INTS2	Integrator complex subunit 2 OS=Homo sapiens GN=INTS2 PE=1 SV=2	INT2_HUMAN	HUMAN	134		1	13	2		1	7	11		1.74199e-05	0.000125213	1.48069e-05		1.72988e-05	7.35758e-05	8.55991e-05		1.73593e-05	9.93943e-05	5.0203e-05		5.7257		1.97985		0.296632
CTBP1	C-terminal-binding protein 1 OS=Homo sapiens GN=CTBP1 PE=1 SV=2	CTBP1_HUMAN	HUMAN	48		1	32	18		1	41	31		4.86306e-05	0.000860437	0.000372024		4.82924e-05	0.00120305	0.000673445		4.84615e-05	0.00103174	0.000522734		21.29		1.97375		0.295291
CHD2	Chromodomain-helicase-DNA-binding protein 2 OS=Homo sapiens GN=CHD2 PE=1 SV=2	CHD2_HUMAN	HUMAN	211		1	12	1		1	24	23		1.10629e-05	7.34022e-05	4.70172e-06		1.09859e-05	0.000160203	0.000113665		1.10244e-05	0.000116803	5.91834e-05		10.5949		1.97357		0.295253
XRCC1	DNA repair protein XRCC1 OS=Homo sapiens GN=XRCC1 PE=1 SV=2	XRCC1_HUMAN	HUMAN	69		1	53	34		1	67	47		3.383e-05	0.000991373	0.000488843		3.35947e-05	0.00136763	0.000710281		3.37123e-05	0.0011795	0.000599562		34.9872		1.96727		0.293864
MED24	Mediator of RNA polymerase II transcription subunit 24 OS=Homo sapiens GN=MED24 PE=1 SV=1	MED24_HUMAN	HUMAN	110		1	43	17		1	51	46		2.12206e-05	0.000504529	0.000153319		2.1073e-05	0.000653009	0.00043606		2.11468e-05	0.000578769	0.00029469		27.3691		1.964		0.29314
RFC1	Replication factor C subunit 1 OS=Homo sapiens GN=RFC1 PE=1 SV=4	RFC1_HUMAN	HUMAN	128		1	16	10		1	44	31		1.82365e-05	0.000161332	7.7505e-05		1.81096e-05	0.000484155	0.000252542		1.81731e-05	0.000322743	0.000165023		17.7595		1.95574		0.291312
NOP58	Nucleolar protein 58 OS=Homo sapiens GN=NOP58 PE=1 SV=1	NOP58_HUMAN	HUMAN	60		1	13	8		1	2	2		3.89045e-05	0.000279642	0.000132275		3.86339e-05	4.69484e-05	3.47584e-05		3.87692e-05	0.000163295	8.35168e-05		4.21199		1.95524		0.2912
STAG1	Cohesin subunit SA-1 OS=Homo sapiens GN=STAG1 PE=1 SV=3	STAG1_HUMAN	HUMAN	144		1	33	19		1	16	14		1.62102e-05	0.000295775	0.000130897		1.60975e-05	0.000156495	0.000101379		1.61538e-05	0.000226135	0.000116138		13.9988		1.94712		0.289393
MED14	Mediator of RNA polymerase II transcription subunit 14 OS=Homo sapiens GN=MED14 PE=1 SV=2	MED14_HUMAN	HUMAN	161		1	60	31		1	84	68		1.44986e-05	0.00048099	0.000191018		1.43977e-05	0.000734844	0.000440417		1.44481e-05	0.000607917	0.000315718		42.0758		1.92551		0.284545
TOP2A	DNA topoisomerase 2-alpha OS=Homo sapiens GN=TOP2A PE=1 SV=3	TOP2A_HUMAN	HUMAN	174		7	43	41		1	111	68		9.39073e-05	0.000318955	0.000233762		1.3322e-05	0.000898494	0.000407513		5.36147e-05	0.000608725	0.000320637		11.3537		1.89848		0.278407
ZNF384	Zinc finger protein 384 OS=Homo sapiens GN=ZNF384 PE=1 SV=2	ZN384_HUMAN	HUMAN	63		1	11	2		1	1	6		3.70519e-05	0.000225353	3.14941e-05		3.67942e-05	2.23564e-05	9.93098e-05		3.6923e-05	0.000123854	6.54019e-05		3.3544		1.89374		0.277321
CPSF3	Cleavage and polyadenylation specificity factor subunit 3 OS=Homo sapiens GN=CPSF3 PE=1 SV=1	CPSF3_HUMAN	HUMAN	77		1	11	2		1	8	11		3.03152e-05	0.000184379	2.57679e-05		3.01043e-05	0.000146333	0.000148965		3.02097e-05	0.000165356	8.73663e-05		5.4736		1.89267		0.277076
TRRAP	Transformation/transcription domain-associated protein OS=Homo sapiens GN=TRRAP PE=1 SV=3	TRRAP_HUMAN	HUMAN	438		1	131	82		1	135	105		5.32938e-06	0.000386018	0.000185729		5.29232e-06	0.000434112	0.000249975		5.31085e-06	0.000410065	0.000217852		77.2127		1.88231		0.274691
MED23	Mediator of RNA polymerase II transcription subunit 23 OS=Homo sapiens GN=MED23 PE=1 SV=2	MED23_HUMAN	HUMAN	156		1	68	31		1	110	96		1.49633e-05	0.000562593	0.000197141		1.48592e-05	0.000993138	0.000641694		1.49112e-05	0.000777866	0.000419417		52.1665		1.85463		0.268258
NFIC	Nuclear factor 1 C-type OS=Homo sapiens GN=NFIC PE=1 SV=2	NFIC_HUMAN	HUMAN	56		1	39	23		1	30	26		4.16833e-05	0.000898849	0.000407455		4.13935e-05	0.000754527	0.000484135		4.15384e-05	0.000826688	0.000445795		19.9018		1.85441		0.268207
SLC25A11	Mitochondrial 2-oxoglutarate/malate carrier protein OS=Homo sapiens GN=SLC25A11 PE=1 SV=3	M2OM_HUMAN	HUMAN	34		1	6	7		1	9	4		6.86549e-05	0.000227763	0.000204248		6.81775e-05	0.000372825	0.000122677		6.84162e-05	0.000300294	0.000163463		4.38922		1.83708		0.264128
KDM1A	Lysine-specific histone demethylase 1A OS=Homo sapiens GN=KDM1A PE=1 SV=2	KDM1A_HUMAN	HUMAN	93		1	46	30		1	55	43		2.50996e-05	0.000638389	0.00032002		2.49251e-05	0.000832955	0.000482133		2.50124e-05	0.000735672	0.000401077		29.4123		1.83424		0.263457
CUL4B	Cullin-4B OS=Homo sapiens GN=CUL4B PE=1 SV=4	CUL4B_HUMAN	HUMAN	104		1	5	4		1	6	4		2.24449e-05	6.20508e-05	3.81563e-05		2.22888e-05	8.12568e-05	4.01059e-05		2.23668e-05	7.16538e-05	3.91311e-05		3.20357		1.83112		0.262717
WIZ	Protein Wiz OS=Homo sapiens GN=WIZ PE=1 SV=2	WIZ_HUMAN	HUMAN	179		1	21	7		1	38	36		1.30406e-05	0.000151418	3.87958e-05		1.29499e-05	0.000299001	0.000209716		1.29953e-05	0.000225209	0.000124256		17.3301		1.81247		0.25827
NOP56	Nucleolar protein 56 OS=Homo sapiens GN=NOP56 PE=1 SV=4	NOP56_HUMAN	HUMAN	66		1	33	23		1	3	3		3.53677e-05	0.000645328	0.000345719		3.51217e-05	6.40205e-05	4.73979e-05		3.52447e-05	0.000354674	0.000196558		10.0632		1.80442		0.256338
INTS8	Integrator complex subunit 8 OS=Homo sapiens GN=INTS8 PE=1 SV=1	INT8_HUMAN	HUMAN	113		1	14	9		2	25	20		2.06572e-05	0.000159904	7.90139e-05		4.10272e-05	0.000311604	0.000184558		3.08422e-05	0.000235754	0.000131786		7.64389		1.78892		0.25259
MSH2	DNA mismatch repair protein Msh2 OS=Homo sapiens GN=MSH2 PE=1 SV=1	MSH2_HUMAN	HUMAN	105		1	118	82		1	225	175		2.22311e-05	0.00145045	0.000774754		2.20765e-05	0.00301811	0.00173792		2.21538e-05	0.00223428	0.00125634		100.853		1.77841		0.250031
SMU1	WD40 repeat-containing protein SMU1 OS=Homo sapiens GN=SMU1 PE=1 SV=2	SMU1_HUMAN	HUMAN	58		7	52	31		3	37	35		0.000281722	0.00115714	0.000530241		0.000119898	0.000898494	0.000629247		0.00020081	0.00102782	0.000579744		5.11835		1.77288		0.248679
WDR33	pre-mRNA 3' end processing protein WDR33 OS=Homo sapiens GN=WDR33 PE=1 SV=2	WDR33_HUMAN	HUMAN	146		1	13	1		1	9	15		1.59881e-05	0.000114921	6.79496e-06		1.58769e-05	8.68223e-05	0.000107132		1.59325e-05	0.000100872	5.69635e-05		6.33118		1.77081		0.248173
XRCC5	X-ray repair cross-complementing protein 5 OS=Homo sapiens GN=XRCC5 PE=1 SV=3	XRCC5_HUMAN	HUMAN	83		22	106	79		10	50	38		0.000618721	0.00164831	0.000944253		0.000279281	0.000848464	0.000477405		0.000449001	0.00124839	0.000710829		2.78036		1.75624		0.244584
PCNA	Proliferating cell nuclear antigen OS=Homo sapiens GN=PCNA PE=1 SV=1	PCNA_HUMAN	HUMAN	29		2	95	70		9	131	105		0.000160984	0.00422801	0.00239464		0.00071939	0.00636231	0.00377548		0.000440187	0.00529516	0.00308506		12.0293		1.71639		0.234616
LIG3	DNA ligase 3 OS=Homo sapiens GN=LIG3 PE=1 SV=2	DNLI3_HUMAN	HUMAN	113		2	132	101		1	200	157		4.13145e-05	0.00150767	0.000886712		2.05136e-05	0.00249283	0.00144878		3.0914e-05	0.00200025	0.00116775		64.7037		1.71292		0.233736
SUPT5H	Transcription elongation factor SPT5 OS=Homo sapiens GN=SUPT5H PE=1 SV=1	SPT5H_HUMAN	HUMAN	121		1	13	5		1	18	19		1.92915e-05	0.000138665	4.09944e-05		1.91573e-05	0.000209522	0.000163738		1.92244e-05	0.000174094	0.000102366		9.05587		1.70069		0.230626
INTS1	Integrator complex subunit 1 OS=Homo sapiens GN=INTS1 PE=1 SV=2	INT1_HUMAN	HUMAN	244		1	56	51		3	72	50		9.56667e-06	0.000296216	0.000207358		2.85004e-05	0.000415608	0.000213679		1.90335e-05	0.000355912	0.000210518		18.6992		1.69065		0.228053
POLR2B	DNA-directed RNA polymerase II subunit RPB2 OS=Homo sapiens GN=POLR2B PE=1 SV=1	RPB2_HUMAN	HUMAN	134		3	45	18		2	61	65		5.22597e-05	0.000433429	0.000133262		3.45975e-05	0.00064116	0.000505813		4.34286e-05	0.000537295	0.000319538		12.3719		1.68148		0.225691
WDR82	WD repeat-containing protein 82 OS=Homo sapiens GN=WDR82 PE=1 SV=1	WDR82_HUMAN	HUMAN	35		1	17	8		1	15	17		6.66933e-05	0.00062689	0.000226757		6.62296e-05	0.000603622	0.00050648		6.64614e-05	0.000615256	0.000366619		9.25733		1.67819		0.224841
HDAC2	Histone deacetylase 2 OS=Homo sapiens GN=HDAC2 PE=1 SV=2	HDAC2_HUMAN	HUMAN	55		1	62	46		1	63	54		4.24412e-05	0.00145492	0.000829726		4.21461e-05	0.00161332	0.00102379		4.22936e-05	0.00153412	0.00092676		36.273		1.65536		0.218892
UL5	DNA replication helicase OS=Human herpesvirus 1 (strain 17) GN=UL5 PE=3 SV=3	HELI_HHV11	HHV11	99		1	13	9		1	7	7		2.35785e-05	0.00016948	9.01876e-05		2.34145e-05	9.95874e-05	7.373e-05		2.34965e-05	0.000134534	8.19588e-05		5.7257		1.64148		0.215236
INO80	DNA helicase INO80 OS=Homo sapiens GN=INO80 PE=1 SV=2	INO80_HUMAN	HUMAN	177		1	13	14		1	16	10		1.31879e-05	9.47939e-05	7.84683e-05		1.30962e-05	0.000127318	5.89126e-05		1.31421e-05	0.000111056	6.86904e-05		8.45038		1.61676		0.208645
MSH6	DNA mismatch repair protein Msh6 OS=Homo sapiens GN=MSH6 PE=1 SV=2	MSH6_HUMAN	HUMAN	153		1	108	102		1	217	171		1.52566e-05	0.000911051	0.000661376		1.51506e-05	0.00199761	0.00116543		1.52036e-05	0.00145433	0.000913403		95.6569		1.59221		0.202
DBP	Major DNA-binding protein OS=Human herpesvirus 1 (strain 17) GN=DBP PE=1 SV=1	DNBI_HHV11	HHV11	128		123	768	651		109	774	636		0.00224308	0.00774393	0.00504557		0.00197395	0.00851673	0.00518118		0.00210852	0.00813033	0.00511338		3.85595		1.59001		0.2014
INTS5	Integrator complex subunit 5 OS=Homo sapiens GN=INTS5 PE=1 SV=1	INT5_HUMAN	HUMAN	108		1	8	4		1	4	6		2.16136e-05	9.56041e-05	3.67431e-05		2.14633e-05	5.21648e-05	5.79307e-05		2.15384e-05	7.38845e-05	4.73369e-05		3.43036		1.56082		0.193353
SUPT16H	FACT complex subunit SPT16 OS=Homo sapiens GN=SUPT16H PE=1 SV=1	SP16H_HUMAN	HUMAN	120		9	50	47		32	202	172		0.00017507	0.000537773	0.000388558		0.000618142	0.00237089	0.00149461		0.000396606	0.00145433	0.000941585		3.66694		1.54456		0.188804
NAT10	N-acetyltransferase 10 OS=Homo sapiens GN=NAT10 PE=1 SV=2	NAT10_HUMAN	HUMAN	116		1	16	18		1	14	8		2.0123e-05	0.000178021	0.000153941		1.99831e-05	0.000169985	7.1914e-05		2.0053e-05	0.000174003	0.000112927		8.67717		1.54084		0.187758
UL18	Triplex capsid protein VP23 OS=Human herpesvirus 1 (strain 17) GN=UL18 PE=1 SV=1	VP23_HHV11	HHV11	34		4	48	46		1	17	10		0.00027462	0.0018221	0.0013422		6.81775e-05	0.000704225	0.000306692		0.000171399	0.00126316	0.000824448		7.36975		1.53213		0.185296
IFI16	Gamma-interferon-inducible protein 16 OS=Homo sapiens GN=IFI16 PE=1 SV=3	IF16_HUMAN	HUMAN	88		1	12	1		1	16	23		2.65258e-05	0.000175998	1.12734e-05		2.63413e-05	0.000256082	0.000272538		2.64335e-05	0.00021604	0.000141906		8.17296		1.52242		0.182535
RUVBL2	RuvB-like 2 OS=Homo sapiens GN=RUVBL2 PE=1 SV=3	RUVB2_HUMAN	HUMAN	51		5	43	31		6	49	49		0.00022885	0.0010882	0.000603019		0.00027271	0.00135322	0.00100186		0.00025078	0.00122071	0.00080244		4.86765		1.52125		0.1822
GTF3C3	General transcription factor 3C polypeptide 3 OS=Homo sapiens GN=GTF3C3 PE=1 SV=1	TF3C3_HUMAN	HUMAN	101		1	11	8		1	4	5		2.31116e-05	0.000140566	7.85793e-05		2.29508e-05	5.57802e-05	5.16214e-05		2.30312e-05	9.81733e-05	6.51004e-05		4.26262		1.50803		0.17841
HEATR1	HEAT repeat-containing protein 1 OS=Homo sapiens GN=HEATR1 PE=1 SV=3	HEAT1_HUMAN	HUMAN	242		1	36	47		1	37	18		9.64573e-06	0.000191998	0.000192673		9.57865e-06	0.000215342	7.75601e-05		9.61219e-06	0.00020367	0.000135117		21.1887		1.50736		0.178218
UL9	Replication origin-binding protein OS=Human herpesvirus 1 (strain 17) GN=UL9 PE=1 SV=1	OBP_HHV11	HHV11	94		9	245	252		9	218	157		0.000223494	0.00336394	0.00265957		0.000221939	0.00326641	0.00174162		0.000222717	0.00331517	0.0022006		14.8852		1.50649		0.177966
TAF5	Transcription initiation factor TFIID subunit 5 OS=Homo sapiens GN=TAF5 PE=1 SV=3	TAF5_HUMAN	HUMAN	87		1	5	1		1	12	14		2.68307e-05	7.41756e-05	1.1403e-05		2.66441e-05	0.000194269	0.000167799		2.67374e-05	0.000134222	8.96012e-05		5.02003		1.498		0.175511
POLR2A	DNA-directed RNA polymerase II subunit RPB1 OS=Homo sapiens GN=POLR2A PE=1 SV=2	RPB1_HUMAN	HUMAN	217		5	80	57		6	76	81		5.3785e-05	0.000475818	0.000260588		6.40931e-05	0.000493282	0.00038923		5.8939e-05	0.00048455	0.000324909		8.22121		1.49134		0.173577
H2AFX	Histone H2A.x OS=Homo sapiens GN=H2AFX PE=1 SV=2	H2AX_HUMAN	HUMAN	15		10	59	43		1	25	31		0.00155618	0.00507658	0.00284392		0.000154536	0.00234742	0.00215502		0.000855357	0.003712	0.00249947		4.33971		1.48511		0.17176
MED18	Mediator of RNA polymerase II transcription subunit 18 OS=Homo sapiens GN=MED18 PE=1 SV=1	MED18_HUMAN	HUMAN	24		1	5	2		1	3	5		9.72611e-05	0.000268887	8.2672e-05		9.65848e-05	0.000176056	0.00021724		9.69229e-05	0.000222471	0.000149956		2.29534		1.48358		0.17131
TRIM28	Transcription intermediary factor 1-beta OS=Homo sapiens GN=TRIM28 PE=1 SV=5	TIF1B_HUMAN	HUMAN	89		6	92	62		1	10	27		0.000157366	0.00133416	0.0006911		2.60453e-05	0.000158253	0.000316341		9.17058e-05	0.000746207	0.000503721		8.13696		1.48139		0.17067
RUVBL1	RuvB-like 1 OS=Homo sapiens GN=RUVBL1 PE=1 SV=1	RUVB1_HUMAN	HUMAN	50		9	62	57		8	65	58		0.000420168	0.00160041	0.00113095		0.000370885	0.00183099	0.00120959		0.000395527	0.0017157	0.00117027		4.33776		1.46607		0.166154
UL30	DNA polymerase catalytic subunit OS=Human herpesvirus 1 (strain 17) GN=UL30 PE=1 SV=2	DPOL_HHV11	HHV11	136		17	158	148		5	32	25		0.000291783	0.00149944	0.0010796		8.52218e-05	0.0003314	0.000191683		0.000188503	0.000915419	0.000635641		4.85627		1.44015		0.158408
SUPT6H	Transcription elongation factor SPT6 OS=Homo sapiens GN=SUPT6H PE=1 SV=2	SPT6H_HUMAN	HUMAN	199		1	23	12		1	25	32		1.173e-05	0.000149171	5.98229e-05		1.16484e-05	0.000176941	0.000167679		1.16892e-05	0.000163056	0.000113751		13.9493		1.43345		0.156382
ERCC3	TFIIH basal transcription factor complex helicase XPB subunit OS=Homo sapiens GN=ERCC3 PE=1 SV=1	ERCC3_HUMAN	HUMAN	89		1	5	7		1	13	10		2.62277e-05	7.25087e-05	7.80275e-05		2.60453e-05	0.000205729	0.000117163		2.61365e-05	0.000139119	9.75954e-05		5.32277		1.42546		0.153957
UBF1	Nucleolar transcription factor 1 OS=Homo sapiens GN=UBTF PE=1 SV=1	UBF1_HUMAN	HUMAN	89		1	33	29		1	44	43		2.62277e-05	0.000478558	0.000323257		2.60453e-05	0.000696313	0.000503802		2.61365e-05	0.000587435	0.000413529		22.4756		1.42054		0.152454
THOC7	THO complex subunit 7 homolog OS=Homo sapiens GN=THOC7 PE=1 SV=3	THOC7_HUMAN	HUMAN	24		1	9	6		1	6	8		9.72611e-05	0.000483996	0.000248016		9.65848e-05	0.000352113	0.000347584		9.69229e-05	0.000418054	0.0002978		4.31326		1.40381		0.147308
INTS4	Integrator complex subunit 4 OS=Homo sapiens GN=INTS4 PE=1 SV=2	INT4_HUMAN	HUMAN	108		1	8	2		1	12	17		2.16136e-05	9.56041e-05	1.83715e-05		2.14633e-05	0.000156495	0.000164137		2.15384e-05	0.000126049	9.12543e-05		5.8523		1.3813		0.140287
RBM14	RNA-binding protein 14 OS=Homo sapiens GN=RBM14 PE=1 SV=2	RBM14_HUMAN	HUMAN	69		12	70	57		5	13	22		0.000405959	0.00130936	0.000819531		0.000167974	0.00026536	0.000332472		0.000286966	0.000787361	0.000576001		2.74374		1.36694		0.13575
THOC2	THO complex subunit 2 OS=Homo sapiens GN=THOC2 PE=1 SV=2	THOC2_HUMAN	HUMAN	183		7	77	70		2	95	97		8.92889e-05	0.000543063	0.000379478		2.53337e-05	0.000731163	0.000552716		5.73113e-05	0.000637113	0.000466097		11.1167		1.36691		0.13574
STAG2	Cohesin subunit SA-2 OS=Homo sapiens GN=STAG2 PE=1 SV=3	STAG2_HUMAN	HUMAN	141		1	26	17		1	12	21		1.65551e-05	0.000237993	0.00011961		1.644e-05	0.000119868	0.000155304		1.64975e-05	0.000178931	0.000137457		10.8459		1.30172		0.114518
US1	Transcriptional regulator ICP22 OS=Human herpesvirus 1 (strain 17) GN=US1 PE=1 SV=1	ICP22_HHV11	HHV11	47		3	70	68		3	48	52		0.000148996	0.00192225	0.00143533		0.00014796	0.00143842	0.00115368		0.000148478	0.00168034	0.0012945		11.3171		1.29805		0.113292
ZNF326	DBIRD complex subunit ZNF326 OS=Homo sapiens GN=ZNF326 PE=1 SV=2	ZN326_HUMAN	HUMAN	66		1	11	6		1	2	7		3.53677e-05	0.000215109	9.01876e-05		3.51217e-05	4.26803e-05	0.000110595		3.52447e-05	0.000128895	0.000100391		3.65714		1.28392		0.108539
HIST1H1A	Histone H1.1 OS=Homo sapiens GN=HIST1H1A PE=1 SV=3	H11_HUMAN	HUMAN	22		1	33	18		1	5	20		0.000106103	0.00193598	0.000811688		0.000105365	0.000320102	0.000947957		0.000105734	0.00112804	0.000879823		10.6687		1.28213		0.10793
THOC1	THO complex subunit 1 OS=Homo sapiens GN=THOC1 PE=1 SV=1	THOC1_HUMAN	HUMAN	76		1	30	16		1	21	36		3.0714e-05	0.000509469	0.000208855		3.05005e-05	0.000389177	0.000493936		3.06072e-05	0.000449323	0.000351396		14.6803		1.27868		0.106763
TAF4	Transcription initiation factor TFIID subunit 4 OS=Homo sapiens GN=TAF4 PE=1 SV=2	TAF4_HUMAN	HUMAN	110		1	6	1		1	2	7		2.12206e-05	7.03994e-05	9.01876e-06		2.1073e-05	2.56082e-05	6.6357e-05		2.11468e-05	4.80038e-05	3.76879e-05		2.27002		1.27372		0.105074
TOP2B	DNA topoisomerase 2-beta OS=Homo sapiens GN=TOP2B PE=1 SV=3	TOP2B_HUMAN	HUMAN	183		30	164	209		22	258	235		0.000382667	0.00115665	0.00113301		0.000278671	0.00198568	0.00133905		0.000330669	0.00157117	0.00123603		4.75149		1.27114		0.104193
CDK9	Cyclin-dependent kinase 9 OS=Homo sapiens GN=CDK9 PE=1 SV=3	CDK9_HUMAN	HUMAN	43		1	6	2		1	14	19		5.42853e-05	0.000180091	4.61425e-05		5.39078e-05	0.000458565	0.000460751		5.40965e-05	0.000319328	0.000253447		5.90294		1.25994		0.100351
RAD21	Double-strand-break repair protein rad21 homolog OS=Homo sapiens GN=RAD21 PE=1 SV=2	RAD21_HUMAN	HUMAN	72		1	11	8		1	11	15		3.24204e-05	0.000197184	0.000110229		3.21949e-05	0.00021518	0.00021724		3.23076e-05	0.000206182	0.000163735		6.38182		1.25924		0.100109
H2AFY2	Core histone macro-H2A.2 OS=Homo sapiens GN=H2AFY2 PE=1 SV=3	H2AW_HUMAN	HUMAN	40		1	13	13		1	7	8		5.83567e-05	0.000419463	0.000322421		5.79509e-05	0.000246479	0.000208551		5.81538e-05	0.000332971	0.000265486		5.7257		1.2542		0.0983654
SMARCA1	Probable global transcription activator SNF2L1 OS=Homo sapiens GN=SMARCA1 PE=1 SV=2	SMCA1_HUMAN	HUMAN	123		1	45	22		5	37	64		1.89778e-05	0.000472191	0.000177442		9.4229e-05	0.00042368	0.000542571		5.66034e-05	0.000447936	0.000360006		7.91358		1.24424		0.0949054
TFAM	Transcription factor A, mitochondrial OS=Homo sapiens GN=TFAM PE=1 SV=1	TFAM_HUMAN	HUMAN	29		1	24	22		1	10	14		8.0492e-05	0.00106813	0.0007526		7.99322e-05	0.000485673	0.000503398		8.02121e-05	0.000776901	0.000627999		9.68558		1.23711		0.0924066
CPSF1	Cleavage and polyadenylation specificity factor subunit 1 OS=Homo sapiens GN=CPSF1 PE=1 SV=2	CPSF1_HUMAN	HUMAN	161		7	41	42		5	31	35		0.00010149	0.000328676	0.000258799		7.19886e-05	0.000271192	0.000226685		8.67393e-05	0.000299934	0.000242742		3.45788		1.23561		0.0918807
RSL1D1	Ribosomal L1 domain-containing protein 1 OS=Homo sapiens GN=RSL1D1 PE=1 SV=3	RL1D1_HUMAN	HUMAN	55		1	58	64		1	19	18		4.24412e-05	0.00136106	0.0011544		4.21461e-05	0.000486556	0.000341265		4.22936e-05	0.000923805	0.000747833		21.8427		1.23531		0.0917759
XRCC6	X-ray repair cross-complementing protein 6 OS=Homo sapiens GN=XRCC6 PE=1 SV=2	XRCC6_HUMAN	HUMAN	70		11	57	62		2	28	29		0.000366813	0.00105096	0.000878685		6.62296e-05	0.00056338	0.000431998		0.000216521	0.000807171	0.000655341		3.7279		1.23168		0.0904983
ICP4	Major viral transcription factor OS=Human herpesvirus 1 (strain 17) GN=ICP4 PE=1 SV=1	ICP4_HHV11	HHV11	133		124	696	783		163	794	828		0.00217631	0.00675411	0.00584049		0.0028409	0.00840834	0.00649172		0.0025086	0.00758123	0.00616611		3.02209		1.2295		0.0897282
SSRP1	FACT complex subunit SSRP1 OS=Homo sapiens GN=SSRP1 PE=1 SV=1	SSRP1_HUMAN	HUMAN	81		1	23	30		5	92	96		2.88181e-05	0.000366482	0.000367431		0.000143089	0.00159972	0.00123586		8.59533e-05	0.000983102	0.000801643		11.4376		1.22636		0.0886176
CPSF2	Cleavage and polyadenylation specificity factor subunit 2 OS=Homo sapiens GN=CPSF2 PE=1 SV=2	CPSF2_HUMAN	HUMAN	88		1	15	6		1	10	21		2.65258e-05	0.000219998	6.76407e-05		2.63413e-05	0.000160051	0.000248839		2.64335e-05	0.000190025	0.00015824		7.18877		1.20087		0.0794945
DHX15	Putative pre-mRNA-splicing factor ATP-dependent RNA helicase DHX15 OS=Homo sapiens GN=DHX15 PE=1 SV=2	DHX15_HUMAN	HUMAN	91		4	36	33		5	33	43		0.000102605	0.000510589	0.000359759		0.000127365	0.000510757	0.000492729		0.000114985	0.000510673	0.000426244		4.44122		1.19808		0.0784842
MYBBP1A	Myb-binding protein 1A OS=Homo sapiens GN=MYBBP1A PE=1 SV=2	MBB1A_HUMAN	HUMAN	149		9	56	66		1	13	10		0.000140996	0.000485079	0.000439438		1.55573e-05	0.000122885	6.99834e-05		7.82766e-05	0.000303982	0.00025471		3.88343		1.19344		0.0768008
RBBP4	Histone-binding protein RBBP4 OS=Homo sapiens GN=RBBP4 PE=1 SV=3	RBBP4_HUMAN	HUMAN	48		11	70	68		1	73	91		0.000534936	0.00188221	0.00140542		4.82924e-05	0.00214202	0.00197689		0.000291614	0.00201211	0.00169115		6.89991		1.18979		0.075469
APOBEC3C	Probable DNA dC->dU-editing enzyme APOBEC-3C OS=Homo sapiens GN=APOBEC3C PE=1 SV=2	ABC3C_HUMAN	HUMAN	23		2	21	19		3	9	14		0.00020298	0.00117842	0.000819531		0.000302352	0.000551133	0.000634719		0.000252666	0.000864779	0.000727125		3.42262		1.18931		0.075296
EIF6	Eukaryotic translation initiation factor 6 OS=Homo sapiens GN=EIF6 PE=1 SV=1	IF6_HUMAN	HUMAN	27		1	6	5		1	3	5		8.64543e-05	0.000286812	0.000183715		8.58531e-05	0.000156495	0.000193102		8.61537e-05	0.000221653	0.000188409		2.57277		1.17645		0.070573
CHD4	Chromodomain-helicase-DNA-binding protein 4 OS=Homo sapiens GN=CHD4 PE=1 SV=2	CHD4_HUMAN	HUMAN	218		2	116	117		11	98	124		2.14153e-05	0.000686771	0.000532438		0.000116965	0.000633157	0.000593125		6.91902e-05	0.000659964	0.000562782		9.53841		1.17268		0.0691802
SMARCA5	SWI/SNF-related matrix-associated actin-dependent regulator of chromatin subfamily A member 5 OS=Homo sapiens GN=SMARCA5 PE=1 SV=1	SMCA5_HUMAN	HUMAN	122		15	57	74		16	84	87		0.000287	0.000603011	0.000601743		0.000304004	0.000969753	0.000743602		0.000295502	0.000786382	0.000672673		2.66117		1.16904		0.0678297
H1F0	Histone H1.0 OS=Homo sapiens GN=H1F0 PE=1 SV=3	H10_HUMAN	HUMAN	21		1	12	12		1	4	6		0.000111156	0.000737518	0.000566893		0.000110383	0.000268276	0.000297929		0.000110769	0.000502897	0.000432411		4.54005		1.16301		0.0655818
CBX5	Chromobox protein homolog 5 OS=Homo sapiens GN=CBX5 PE=1 SV=1	CBX5_HUMAN	HUMAN	22		1	8	5		1	1	5		0.000106103	0.000469329	0.000225469		0.000105365	6.40205e-05	0.000236989		0.000105734	0.000266675	0.000231229		2.52213		1.15329		0.0619396
CPSF3L	Integrator complex subunit 11 OS=Homo sapiens GN=CPSF3L PE=1 SV=2	INT11_HUMAN	HUMAN	68		1	9	12		1	10	10		3.43275e-05	0.000170822	0.00017507		3.40887e-05	0.000207125	0.000153346		3.42081e-05	0.000188974	0.000164208		5.52424		1.15082		0.0610067
KIAA1967	DBIRD complex subunit KIAA1967 OS=Homo sapiens GN=KIAA1967 PE=1 SV=2	K1967_HUMAN	HUMAN	103		1	6	4		1	2	5		2.26628e-05	7.51838e-05	3.85267e-05		2.25052e-05	2.73486e-05	5.06191e-05		2.2584e-05	5.12662e-05	4.45729e-05		2.27002		1.15016		0.0607601
SRSF1	Serine/arginine-rich splicing factor 1 OS=Homo sapiens GN=SRSF1 PE=1 SV=2	SRSF1_HUMAN	HUMAN	28		3	48	42		7	17	32		0.0002501	0.00221255	0.0014881		0.000579509	0.000855131	0.00119172		0.000414804	0.00153384	0.00133991		3.69775		1.14474		0.0587061
CSNK2B	Casein kinase II subunit beta OS=Homo sapiens GN=CSNK2B PE=1 SV=1	CSK2B_HUMAN	HUMAN	25		1	10	7		2	10	16		9.33707e-05	0.000516262	0.000277778		0.000185443	0.00056338	0.000667362		0.000139407	0.000539821	0.00047257		3.87228		1.14231		0.057784
CTCF	Transcriptional repressor CTCF OS=Homo sapiens GN=CTCF PE=1 SV=1	CTCF_HUMAN	HUMAN	83		1	19	15		1	9	17		2.81237e-05	0.000295451	0.000179289		2.79281e-05	0.000152724	0.000213576		2.80259e-05	0.000224087	0.000196432		7.99572		1.14079		0.0572047
TOP1	DNA topoisomerase 1 OS=Homo sapiens GN=TOP1 PE=1 SV=2	TOP1_HUMAN	HUMAN	91		10	146	193		6	169	175		0.000256513	0.00207072	0.00210405		0.000152837	0.00261569	0.00200529		0.000204675	0.00234321	0.00205467		11.4484		1.14043		0.0570687
CHD1	Chromodomain-helicase-DNA-binding protein 1 OS=Homo sapiens GN=CHD1 PE=1 SV=2	CHD1_HUMAN	HUMAN	197		1	14	12		1	1	5		1.18491e-05	9.17217e-05	6.04303e-05		1.17667e-05	7.1495e-06	2.64658e-05		1.18079e-05	4.94356e-05	4.3448e-05		4.18667		1.13781		0.0560697
GTF3C1	General transcription factor 3C polypeptide 1 OS=Homo sapiens GN=GTF3C1 PE=1 SV=4	TF3C1_HUMAN	HUMAN	239		1	34	52		1	27	20		9.76681e-06	0.000183608	0.000215846		9.69889e-06	0.000159114	8.72597e-05		9.73285e-06	0.000171361	0.000151553		17.6064		1.1307		0.0533468
PRPF6	Pre-mRNA-processing factor 6 OS=Homo sapiens GN=PRPF6 PE=1 SV=1	PRP6_HUMAN	HUMAN	107		16	53	68		19	95	107		0.000349049	0.000639297	0.00063047		0.000411614	0.00125049	0.00104275		0.000380331	0.000944895	0.000836612		2.4844		1.12943		0.0528598
NHP2L1	NHP2-like protein 1 OS=Homo sapiens GN=NHP2L1 PE=1 SV=3	NH2L1_HUMAN	HUMAN	14		1	13	12		1	5	9		0.000166733	0.00119847	0.00085034		0.000165574	0.000503018	0.000670341		0.000166154	0.000850742	0.000760341		5.12021		1.1189		0.0487897
UL48	Tegument protein VP16 OS=Human herpesvirus 1 (strain 17) GN=UL48 PE=1 SV=1	VP16_HHV11	HHV11	54		2	47	59		1	24	25		8.64543e-05	0.00112335	0.00108392		4.29266e-05	0.000625978	0.000482756		6.46904e-05	0.000874663	0.000783339		13.5207		1.11658		0.0478914
CNOT1	CCR4-NOT transcription complex subunit 1 OS=Homo sapiens GN=CNOT1 PE=1 SV=2	CNOT1_HUMAN	HUMAN	267		1	4	6		1	6	6		8.74257e-06	1.93357e-05	2.22936e-05		8.68178e-06	3.16506e-05	2.34326e-05		8.71217e-06	2.54931e-05	2.28631e-05		2.92615		1.11503		0.0472878
SMC3	Structural maintenance of chromosomes protein 3 OS=Homo sapiens GN=SMC3 PE=1 SV=2	SMC3_HUMAN	HUMAN	142		8	130	151		9	96	117		0.000131508	0.00118159	0.00105494		0.000146918	0.000952192	0.00085917		0.000139213	0.00106689	0.000957055		7.66373		1.11476		0.0471823
SMARCA4	Transcription activator BRG1 OS=Homo sapiens GN=SMARCA4 PE=1 SV=2	SMCA4_HUMAN	HUMAN	185		2	53	61		1	17	22		2.52353e-05	0.000369755	0.000327113		1.25299e-05	0.000129425	0.000124003		1.88826e-05	0.00024959	0.000225558		13.218		1.10655		0.0439696
SYMPK	Symplekin OS=Homo sapiens GN=SYMPK PE=1 SV=2	SYMPK_HUMAN	HUMAN	141		1	23	31		3	47	54		1.65551e-05	0.000210532	0.000218113		4.93199e-05	0.000469484	0.000399352		3.29375e-05	0.000340008	0.000308733		10.3228		1.1013		0.0419065
UL42	DNA polymerase processivity factor OS=Human herpesvirus 1 (strain 17) GN=UL42 PE=1 SV=1	PAP_HHV11	HHV11	51		39	236	296		25	181	206		0.00178503	0.00597245	0.00575786		0.00113629	0.00499862	0.0042119		0.00146066	0.00548553	0.00498488		3.75552		1.10043		0.041564
YBX1	Nuclease-sensitive element-binding protein 1 OS=Homo sapiens GN=YBX1 PE=1 SV=3	YBOX1_HUMAN	HUMAN	36		2	25	20		1	8	19		0.000129682	0.000896289	0.000551146		6.43898e-05	0.000312989	0.000550342		9.70357e-05	0.000604639	0.000550744		6.2311		1.09786		0.0405462
NUMA1	Nuclear mitotic apparatus protein 1 OS=Homo sapiens GN=NUMA1 PE=1 SV=2	NUMA1_HUMAN	HUMAN	238		17	79	93		22	95	118		0.000166733	0.000428411	0.000387655		0.000214272	0.000562197	0.000516995		0.000190503	0.000495304	0.000452325		2.59998		1.09502		0.039421
PDS5B	Sister chromatid cohesion protein PDS5 homolog B OS=Homo sapiens GN=PDS5B PE=1 SV=1	PDS5B_HUMAN	HUMAN	165		1	66	88		1	60	65		1.41471e-05	0.000516262	0.000529101		1.40487e-05	0.000512164	0.000410781		1.40979e-05	0.000514213	0.000469941		36.4745		1.09421		0.0390998
THOC6	THO complex subunit 6 homolog OS=Homo sapiens GN=THOC6 PE=1 SV=1	THOC6_HUMAN	HUMAN	38		1	10	11		4	24	31		6.14281e-05	0.000339646	0.000287176		0.000244004	0.000889548	0.000850667		0.000152716	0.000614597	0.000568922		4.02445		1.08028		0.0335381
UL19	Major capsid protein OS=Human herpesvirus 1 (strain 17) GN=UL19 PE=1 SV=1	MCP_HHV11	HHV11	149		93	465	599		40	171	181		0.00145696	0.00402789	0.00398823		0.000622291	0.00161641	0.0012667		0.00103962	0.00282215	0.00262746		2.71458		1.0741		0.0310429
POLR2C	DNA-directed RNA polymerase II subunit RPB3 OS=Homo sapiens GN=POLR2C PE=1 SV=2	RPB3_HUMAN	HUMAN	31		1	3	5		1	5	5		7.52989e-05	0.000124902	0.00016001		7.47753e-05	0.000227169	0.000168186		7.50371e-05	0.000176036	0.000164098		2.34598		1.07275		0.0304975
SMCHD1	Structural maintenance of chromosomes flexible hinge domain-containing protein 1 OS=Homo sapiens GN=SMCHD1 PE=1 SV=2	SMHD1_HUMAN	HUMAN	226		3	57	71		1	45	56		3.09858e-05	0.000325519	0.000311666		1.02568e-05	0.000280444	0.000258381		2.06213e-05	0.000302982	0.000285024		14.6926		1.06301		0.0265353
SRSF9	Serine/arginine-rich splicing factor 9 OS=Homo sapiens GN=SRSF9 PE=1 SV=1	SRSF9_HUMAN	HUMAN	26		1	30	36		1	11	15		8.97795e-05	0.00148922	0.00137363		8.91552e-05	0.000595883	0.000601588		8.94673e-05	0.00104255	0.000987607		11.6529		1.05563		0.0235128
ERH	Enhancer of rudimentary homolog OS=Homo sapiens GN=ERH PE=1 SV=1	ERH_HUMAN	HUMAN	12		11	36	44		2	25	33		0.00213974	0.00387197	0.00363757		0.000386339	0.00293427	0.00286757		0.00126304	0.00340312	0.00325257		2.69438		1.04629		0.0196508
WDR18	WD repeat-containing protein 18 OS=Homo sapiens GN=WDR18 PE=1 SV=2	WDR18_HUMAN	HUMAN	47		1	13	13		1	3	7		4.96653e-05	0.00035699	0.000274401		4.93199e-05	8.99011e-05	0.000155304		4.94926e-05	0.000223445	0.000214852		4.51473		1.04		0.017032
DEK	Protein DEK OS=Homo sapiens GN=DEK PE=1 SV=1	DEK_HUMAN	HUMAN	43		1	20	23		1	17	24		5.42853e-05	0.000600305	0.000530639		5.39078e-05	0.000556829	0.000582002		5.40965e-05	0.000578567	0.00055632		10.6951		1.03999		0.017029
SRP14	Signal recognition particle 14 kDa protein OS=Homo sapiens GN=SRP14 PE=1 SV=2	SRP14_HUMAN	HUMAN	15		1	5	8		1	5	5		0.000155618	0.000430219	0.000529101		0.000154536	0.000469484	0.000347584		0.000155077	0.000449851	0.000438342		2.90083		1.02625		0.0112553
SMC1A	Structural maintenance of chromosomes protein 1A OS=Homo sapiens GN=SMC1A PE=1 SV=2	SMC1A_HUMAN	HUMAN	143		7	106	132		2	68	94		0.000114265	0.00095671	0.000915751		3.24201e-05	0.000669753	0.000685446		7.33424e-05	0.000813231	0.000800598		11.0881		1.01578		0.00679934
FAM120A	Constitutive coactivator of PPAR-gamma-like protein 1 OS=Homo sapiens GN=FAM120A PE=1 SV=2	F120A_HUMAN	HUMAN	122		1	3	8		1	18	20		1.91333e-05	3.17374e-05	6.50533e-05		1.90003e-05	0.000207804	0.000170943		1.90668e-05	0.000119771	0.000117998		6.28164		1.01502		0.00647557
SRRT	Serrate RNA effector molecule homolog OS=Homo sapiens GN=SRRT PE=1 SV=1	SRRT_HUMAN	HUMAN	101		2	40	47		12	48	68		4.62231e-05	0.000511151	0.000461653		0.00027541	0.000669363	0.000702051		0.000160817	0.000590257	0.000581852		3.67037		1.01444		0.00622814
SNRPE	Small nuclear ribonucleoprotein E OS=Homo sapiens GN=SNRPE PE=1 SV=1	RUXE_HUMAN	HUMAN	11		1	10	9		1	1	5		0.000212206	0.00117332	0.000811688		0.00021073	0.000128041	0.000473979		0.000211468	0.000650682	0.000642833		3.07697		1.01221		0.00527043
ACTL6A	Actin-like protein 6A OS=Homo sapiens GN=ACTL6A PE=1 SV=1	ACL6A_HUMAN	HUMAN	47		2	13	13		1	7	13		9.93305e-05	0.00035699	0.000274401		4.93199e-05	0.000209769	0.000288421		7.43252e-05	0.00028338	0.000281411		3.8127		1.007		0.0030278
CBX3	Chromobox protein homolog 3 OS=Homo sapiens GN=CBX3 PE=1 SV=4	CBX3_HUMAN	HUMAN	21		1	13	10		1	7	16		0.000111156	0.000798977	0.000472411		0.000110383	0.000469484	0.000794478		0.000110769	0.00063423	0.000633445		5.7257		1.00124		0.000538319
NCBP1	Nuclear cap-binding protein subunit 1 OS=Homo sapiens GN=NCBP1 PE=1 SV=1	NCBP1_HUMAN	HUMAN	92		1	7	7		1	14	21		2.53725e-05	9.82021e-05	7.54831e-05		2.5196e-05	0.000214329	0.00023802		2.52842e-05	0.000156266	0.000156751		6.18036		0.996902		-0.00134756
PARP1	Poly [ADP-ribose] polymerase 1 OS=Homo sapiens GN=PARP1 PE=1 SV=4	PARP1_HUMAN	HUMAN	113		14	184	240		2	79	109		0.000289201	0.0021016	0.00210704		4.10272e-05	0.000984669	0.00100584		0.000165114	0.00154313	0.00155644		9.34586		0.991451		-0.00372862
BAZ1B	Tyrosine-protein kinase BAZ1B OS=Homo sapiens GN=BAZ1B PE=1 SV=2	BAZ1B_HUMAN	HUMAN	171		1	13	18		1	19	25		1.36507e-05	9.812e-05	0.000104428		1.35558e-05	0.000156495	0.000152449		1.36032e-05	0.000127307	0.000128438		9.35861		0.991193		-0.00384199
ALYREF	THO complex subunit 4 OS=Homo sapiens GN=ALYREF PE=1 SV=3	THOC4_HUMAN	HUMAN	27		2	9	10		2	6	10		0.000172909	0.000430219	0.000367431		0.000171706	0.000312989	0.000386205		0.000172307	0.000371604	0.000376818		2.15663		0.986163		-0.00605132
DOCK7	Dedicator of cytokinesis protein 7 OS=Homo sapiens GN=DOCK7 PE=1 SV=4	DOCK7_HUMAN	HUMAN	243		1	7	6		1	2	6		9.60604e-06	3.71794e-05	2.44954e-05		9.53924e-06	1.15922e-05	2.5747e-05		9.57264e-06	2.43858e-05	2.51212e-05		2.54745		0.970726		-0.0129035
CSNK2A1	Casein kinase II subunit alpha OS=Homo sapiens GN=CSNK2A1 PE=1 SV=1	CSK21_HUMAN	HUMAN	45		1	11	12		6	31	46		5.18726e-05	0.000315494	0.00026455		0.000309071	0.000970266	0.00106593		0.000180472	0.00064288	0.000665238		3.56222		0.966391		-0.0148471
CENPV	Centromere protein V OS=Homo sapiens GN=CENPV PE=1 SV=1	CENPV_HUMAN	HUMAN	30		1	7	8		1	4	7		7.78089e-05	0.000301153	0.00026455		7.72678e-05	0.000187793	0.000243309		7.75384e-05	0.000244473	0.00025393		3.15293		0.96276		-0.0164821
PPP2R1A	Serine/threonine-protein phosphatase 2A 65 kDa regulatory subunit A alpha isoform OS=Homo sapiens GN=PPP2R1A PE=1 SV=4	2AAA_HUMAN	HUMAN	65		1	7	15		1	17	19		3.59118e-05	0.000138994	0.000228938		3.56621e-05	0.000368364	0.000304805		3.57869e-05	0.000253679	0.000266871		7.08859		0.950567		-0.0220174
C16orf80	UPF0468 protein C16orf80 OS=Homo sapiens GN=C16orf80 PE=1 SV=1	CP080_HUMAN	HUMAN	23		1	5	4		1	3	7		0.00010149	0.000280577	0.000172533		0.000100784	0.000183711	0.00031736		0.000101137	0.000232144	0.000244946		2.29534		0.947735		-0.0233129
MAP4K4	Mitogen-activated protein kinase kinase kinase kinase 4 OS=Homo sapiens GN=MAP4K4 PE=1 SV=2	M4K4_HUMAN	HUMAN	142		2	5	7		1	5	7		3.2877e-05	4.54456e-05	4.89045e-05		1.63242e-05	4.95933e-05	5.14033e-05		2.46006e-05	4.75195e-05	5.01539e-05		1.93164		0.947473		-0.0234333
PRPF4B	Serine/threonine-protein kinase PRP4 homolog OS=Homo sapiens GN=PRPF4B PE=1 SV=3	PRP4B_HUMAN	HUMAN	117		1	5	6		1	14	21		1.9951e-05	5.51562e-05	5.08751e-05		1.98123e-05	0.000168533	0.000187161		1.98816e-05	0.000111844	0.000119018		5.62551		0.939727		-0.0269981
USP39	U4/U6.U5 tri-snRNP-associated protein 2 OS=Homo sapiens GN=USP39 PE=1 SV=2	SNUT2_HUMAN	HUMAN	65		1	19	17		1	18	35		3.59118e-05	0.000377269	0.000259463		3.56621e-05	0.000390033	0.000561482		3.57869e-05	0.000383651	0.000410473		10.7204		0.934656		-0.0293483
SMARCC2	SWI/SNF complex subunit SMARCC2 OS=Homo sapiens GN=SMARCC2 PE=1 SV=1	SMRC2_HUMAN	HUMAN	133		2	45	64		1	23	32		3.51018e-05	0.000436688	0.000477384		1.74288e-05	0.000243567	0.000250888		2.62653e-05	0.000340127	0.000364136		12.9497		0.934067		-0.029622
PYCR2	Pyrroline-5-carboxylate reductase 2 OS=Homo sapiens GN=PYCR2 PE=1 SV=1	P5CR2_HUMAN	HUMAN	34		1	8	10		1	4	7		6.86549e-05	0.000303684	0.000291783		6.81775e-05	0.0001657	0.000214684		6.84162e-05	0.000234692	0.000253234		3.43036		0.926779		-0.0330238
IMPDH2	Inosine-5'-monophosphate dehydrogenase 2 OS=Homo sapiens GN=IMPDH2 PE=1 SV=2	IMDH2_HUMAN	HUMAN	56		1	10	10		1	9	17		4.16833e-05	0.000230474	0.000177154		4.13935e-05	0.000226358	0.00031655		4.15384e-05	0.000228416	0.000246852		5.49892		0.925316		-0.0337099
TEX10	Testis-expressed sequence 10 protein OS=Homo sapiens GN=TEX10 PE=1 SV=2	TEX10_HUMAN	HUMAN	106		1	3	6		1	10	13		2.20214e-05	3.6528e-05	5.61545e-05		2.18682e-05	0.000132873	0.000127885		2.19448e-05	8.47003e-05	9.20197e-05		3.8597		0.920459		-0.0359954
CTNNBL1	Beta-catenin-like protein 1 OS=Homo sapiens GN=CTNNBL1 PE=1 SV=1	CTBL1_HUMAN	HUMAN	65		1	8	7		1	4	10		3.59118e-05	0.00015885	0.000106838		3.56621e-05	8.66739e-05	0.000160424		3.57869e-05	0.000122762	0.000133631		3.43036		0.918666		-0.0368422
SMARCC1	SWI/SNF complex subunit SMARCC1 OS=Homo sapiens GN=SMARCC1 PE=1 SV=3	SMRC1_HUMAN	HUMAN	123		1	21	22		1	1	9		1.89778e-05	0.000220356	0.000177442		1.88458e-05	1.14508e-05	7.6299e-05		1.89118e-05	0.000115903	0.000126871		6.12863		0.913555		-0.0392651
PRPF31	U4/U6 small nuclear ribonucleoprotein Prp31 OS=Homo sapiens GN=PRPF31 PE=1 SV=2	PRP31_HUMAN	HUMAN	55		1	6	5		1	5	11		4.24412e-05	0.000140799	9.01876e-05		4.21461e-05	0.000128041	0.000208551		4.22936e-05	0.00013442	0.000149369		3.17825		0.899918		-0.0457972
S100A10	Protein S100-A10 OS=Homo sapiens GN=S100A10 PE=1 SV=2	S10AA_HUMAN	HUMAN	11		13	39	55		2	13	21		0.00275868	0.00457596	0.00496032		0.000421461	0.00166453	0.00199071		0.00159007	0.00312025	0.00347551		1.96233		0.89778		-0.0468301
SURF4	Surfeit locus protein 4 OS=Homo sapiens GN=SURF4 PE=1 SV=3	SURF4_HUMAN	HUMAN	30		1	1	8		2	10	9		7.78089e-05	4.30219e-05	0.00026455		0.000154536	0.000469484	0.000312826		0.000116172	0.000256253	0.000288688		2.2058		0.887646		-0.0517604
FAM98A	Protein FAM98A OS=Homo sapiens GN=FAM98A PE=1 SV=1	FA98A_HUMAN	HUMAN	55		2	10	9		1	3	10		8.48824e-05	0.000234665	0.000162338		4.21461e-05	7.68246e-05	0.000189591		6.35143e-05	0.000155745	0.000175965		2.45212		0.885091		-0.0530121
PPIA	Peptidyl-prolyl cis-trans isomerase A OS=Homo sapiens GN=PPIA PE=1 SV=2	PPIA_HUMAN	HUMAN	18		1	7	6		1	3	9		0.000129682	0.000501922	0.000330688		0.00012878	0.000234742	0.000521376		0.000129231	0.000368332	0.000426032		2.85019		0.864563		-0.0632032
H2AFZ	Histone H2A.Z OS=Homo sapiens GN=H2AFZ PE=1 SV=2	H2AZ_HUMAN (+1)	HUMAN (+1)	14		13	45	69		8	25	42		0.00216753	0.00414854	0.00488946		0.00132459	0.00251509	0.00312826		0.00174606	0.00333181	0.00400886		1.90819		0.831113		-0.0803399
POLDIP3	Polymerase delta-interacting protein 3 OS=Homo sapiens GN=POLDIP3 PE=1 SV=2	PDIP3_HUMAN	HUMAN	46		1	5	6		1	2	5		5.07449e-05	0.000140289	0.0001294		5.03921e-05	6.1237e-05	0.000113343		5.05685e-05	0.000100763	0.000121371		1.9926		0.830204		-0.0808151
GLUD1	Glutamate dehydrogenase 1, mitochondrial OS=Homo sapiens GN=GLUD1 PE=1 SV=2	DHE3_HUMAN	HUMAN	61		25	31	117		13	92	87		0.000956667	0.000655907	0.00190281		0.000494007	0.00212422	0.0014872		0.000725337	0.00139006	0.00169501		1.91644		0.820093		-0.0861369
PRPF40A	Pre-mRNA-processing factor 40 homolog A OS=Homo sapiens GN=PRPF40A PE=1 SV=2	PR40A_HUMAN	HUMAN	109		4	27	51		7	44	65		8.56612e-05	0.000319704	0.000464176		0.000148865	0.000568549	0.000621825		0.000117263	0.000444126	0.000543001		3.78744		0.817911		-0.087294
G3BP1	Ras GTPase-activating protein-binding protein 1 OS=Homo sapiens GN=G3BP1 PE=1 SV=1	G3BP1_HUMAN	HUMAN	52		1	13	16		1	10	21		4.48898e-05	0.000322664	0.00030525		4.45776e-05	0.000270856	0.000421112		4.47337e-05	0.00029676	0.000363181		6.63393		0.817113		-0.0877179
CRTAP	Cartilage-associated protein OS=Homo sapiens GN=CRTAP PE=1 SV=1	CRTAP_HUMAN	HUMAN	47		1	9	10		1	9	19		4.96653e-05	0.000247147	0.000211077		4.93199e-05	0.000269703	0.000421538		4.94926e-05	0.000258425	0.000316308		5.22149		0.817005		-0.0877753
HNRPDL	Heterogeneous nuclear ribonucleoprotein D-like OS=Homo sapiens GN=HNRPDL PE=1 SV=3	HNRDL_HUMAN	HUMAN	46		8	42	50		4	13	38		0.000405959	0.00117842	0.00107833		0.000201568	0.00039804	0.000861405		0.000303764	0.000788233	0.000969867		2.59489		0.812722		-0.0900579
MGST3	Microsomal glutathione S-transferase 3 OS=Homo sapiens GN=MGST3 PE=1 SV=1	MGST3_HUMAN	HUMAN	17		1	5	8		1	6	10		0.00013731	0.000379605	0.000466853		0.000136355	0.0004971	0.000613384		0.000136832	0.000438352	0.000540119		3.20357		0.811585		-0.0906658
PELP1	Proline-, glutamic acid- and leucine-rich protein 1 OS=Homo sapiens GN=PELP1 PE=1 SV=2	PELP1_HUMAN	HUMAN	120		1	18	32		1	19	29		1.94522e-05	0.000193598	0.00026455		1.9317e-05	0.000223005	0.000251999		1.93846e-05	0.000208302	0.000258274		10.7457		0.806512		-0.093389
YWHAB	14-3-3 protein beta/alpha OS=Homo sapiens GN=YWHAB PE=1 SV=3	1433B_HUMAN	HUMAN	28		1	1	7		1	12	15		8.33667e-05	4.60948e-05	0.000248016		8.27869e-05	0.000603622	0.000558618		8.30768e-05	0.000324858	0.000403317		3.91034		0.805467		-0.0939523
SAFB	Scaffold attachment factor B1 OS=Homo sapiens GN=SAFB PE=1 SV=4	SAFB1_HUMAN	HUMAN	103		3	46	62		1	6	22		6.79884e-05	0.000576409	0.000597164		2.25052e-05	8.20457e-05	0.000222724		4.52468e-05	0.000329227	0.000409944		7.27626		0.803103		-0.0952286
EZR	Ezrin OS=Homo sapiens GN=EZR PE=1 SV=4	EZRI_HUMAN	HUMAN	69		16	38	80		12	49	66		0.000541279	0.000710796	0.00115022		0.000403136	0.0010002	0.000997416		0.000472208	0.0008555	0.00107382		1.8117		0.796691		-0.0987103
DDX23	Probable ATP-dependent RNA helicase DDX23 OS=Homo sapiens GN=DDX23 PE=1 SV=3	DDX23_HUMAN	HUMAN	96		1	18	28		2	34	59		2.43153e-05	0.000241998	0.000289352		4.82924e-05	0.000498826	0.000640859		3.63038e-05	0.000370412	0.000465105		10.2031		0.796405		-0.098866
EIF3I	Eukaryotic translation initiation factor 3 subunit I OS=Homo sapiens GN=EIF3I PE=1 SV=1	EIF3I_HUMAN	HUMAN	37		2	7	9		2	3	8		0.000126177	0.000244178	0.000241313		0.000125299	0.000114199	0.00022546		0.000125738	0.000179188	0.000233386		1.42509		0.767776		-0.114766
ZFR	Zinc finger RNA-binding protein OS=Homo sapiens GN=ZFR PE=1 SV=2	ZFR_HUMAN	HUMAN	117		1	16	18		1	1	11		1.9951e-05	0.0001765	0.000152625		1.98123e-05	1.2038e-05	9.80366e-05		1.98816e-05	9.4269e-05	0.000125331		4.74151		0.752161		-0.123689
GTF3C4	General transcription factor 3C polypeptide 4 OS=Homo sapiens GN=GTF3C4 PE=1 SV=2	TF3C4_HUMAN	HUMAN	92		1	9	11		1	2	8		2.53725e-05	0.00012626	0.000118616		2.5196e-05	3.06185e-05	9.06742e-05		2.52842e-05	7.84391e-05	0.000104645		3.10229		0.749572		-0.125187
MAP1B	Microtubule-associated protein 1B OS=Homo sapiens GN=MAP1B PE=1 SV=2	MAP1B_HUMAN	HUMAN	271		2	29	54		1	5	7		1.72271e-05	0.000138114	0.000197681		8.55363e-06	2.59862e-05	2.69346e-05		1.28903e-05	8.20503e-05	0.000112308		6.36525		0.730586		-0.136329
ASCC3	Activating signal cointegrator 1 complex subunit 3 OS=Homo sapiens GN=ASCC3 PE=1 SV=3	ASCC3_HUMAN	HUMAN	251		2	20	30		7	16	35		1.85997e-05	0.000102841	0.000118573		6.46464e-05	8.97817e-05	0.000145404		4.16231e-05	9.63114e-05	0.000131989		2.3139		0.729695		-0.136859
PPP1CA	Serine/threonine-protein phosphatase PP1-alpha catalytic subunit OS=Homo sapiens GN=PPP1CA PE=1 SV=1	PP1A_HUMAN	HUMAN	38		1	25	42		1	19	38		6.14281e-05	0.000849116	0.00109649		6.10009e-05	0.000704225	0.00104275		6.12145e-05	0.00077667	0.00106962		12.6877		0.726117		-0.138994
PPP1CC	Serine/threonine-protein phosphatase PP1-gamma catalytic subunit OS=Homo sapiens GN=PPP1CC PE=1 SV=1	PP1G_HUMAN	HUMAN	37		1	20	25		1	22	52		6.30883e-05	0.000697652	0.000670313		6.26496e-05	0.000837457	0.00146549		6.28689e-05	0.000767554	0.0010679		12.2088		0.71875		-0.143422
SPATS2L	SPATS2-like protein OS=Homo sapiens GN=SPATS2L PE=1 SV=2	SPS2L_HUMAN	HUMAN	62		1	12	18		1	7	17		3.76495e-05	0.000249804	0.000288018		3.73877e-05	0.000159019	0.000285916		3.75186e-05	0.000204411	0.000286967		5.44828		0.712316		-0.147327
S100A16	Protein S100-A16 OS=Homo sapiens GN=S100A16 PE=1 SV=1	S10AG_HUMAN	HUMAN	12		1	5	8		1	2	5		0.000194522	0.000537773	0.000661376		0.00019317	0.000234742	0.00043448		0.000193846	0.000386257	0.000547928		1.9926		0.704942		-0.151847
MDN1	Midasin OS=Homo sapiens GN=MDN1 PE=1 SV=2	MDN1_HUMAN	HUMAN	633		1	5	9		1	4	8		3.68763e-06	1.01948e-05	1.41052e-05		3.66198e-06	8.90016e-06	1.31786e-05		3.6748e-06	9.54746e-06	1.36419e-05		2.59809		0.699865		-0.154986
GREM1	Gremlin-1 OS=Homo sapiens GN=GREM1 PE=1 SV=1	GREM1_HUMAN	HUMAN	21		4	16	21		1	6	20		0.000444622	0.000983357	0.000992063		0.000110383	0.000402414	0.000993098		0.000277502	0.000692886	0.000992581		2.49686		0.698065		-0.156104
RPL5	60S ribosomal protein L6 OS=Homo sapiens GN=RPL6 PE=1 SV=3	RL6_HUMAN	HUMAN	33		28	73	180		30	102	160		0.00198059	0.00285509	0.00541126		0.0021073	0.00435339	0.00505577		0.00204395	0.00360424	0.00523351		1.76337		0.688685		-0.16198
NEXN	Nexilin OS=Homo sapiens GN=NEXN PE=1 SV=1	NEXN_HUMAN	HUMAN	81		4	8	17		4	9	16		0.000115272	0.000127472	0.000208211		0.000114471	0.000156495	0.000205976		0.000114872	0.000141983	0.000207093		1.23602		0.685601		-0.163929
MYO5A	Unconventional myosin-Va OS=Homo sapiens GN=MYO5A PE=1 SV=2	MYO5A_HUMAN	HUMAN	215		1	1	7		1	5	5		1.08571e-05	6.00305e-06	3.22997e-05		1.07816e-05	3.27547e-05	2.42501e-05		1.08193e-05	1.93789e-05	2.82749e-05		1.79114		0.685373		-0.164073
CAPRIN1	Caprin-1 OS=Homo sapiens GN=CAPRIN1 PE=1 SV=2	CAPR1_HUMAN	HUMAN	78		8	20	34		2	5	14		0.000239412	0.000330937	0.000432438		5.94368e-05	9.02853e-05	0.000187161		0.000149424	0.000210611	0.000309799		1.40948		0.679831		-0.167599
TMPO	Lamina-associated polypeptide 2, isoforms beta/gamma OS=Homo sapiens GN=TMPO PE=1 SV=2	LAP2B_HUMAN	HUMAN	51		1	28	38		5	9	33		4.57699e-05	0.000708595	0.000739185		0.000227258	0.00024855	0.000674722		0.000136514	0.000478573	0.000706954		3.50566		0.676951		-0.169443
CKAP5	Cytoskeleton-associated protein 5 OS=Homo sapiens GN=CKAP5 PE=1 SV=3	CKAP5_HUMAN	HUMAN	226		1	20	35		1	10	24		1.03286e-05	0.000114217	0.000153638		1.02568e-05	6.23208e-05	0.000110735		1.02927e-05	8.82691e-05	0.000132186		8.57589		0.667762		-0.175378
TRA2B	Transformer-2 protein homolog beta OS=Homo sapiens GN=TRA2B PE=1 SV=1	TRA2B_HUMAN	HUMAN	34		1	15	21		1	4	16		6.86549e-05	0.000569407	0.000612745		6.81775e-05	0.0001657	0.000490707		6.84162e-05	0.000367553	0.000551726		5.37232		0.666188		-0.176403
PPIH	Peptidyl-prolyl cis-trans isomerase H OS=Homo sapiens GN=PPIH PE=1 SV=1	PPIH_HUMAN	HUMAN	19		1	4	8		2	4	8		0.000122856	0.000271717	0.000417711		0.000244004	0.000296516	0.000439054		0.00018343	0.000284116	0.000428382		1.54891		0.663231		-0.178335
EP400	E1A-binding protein p400 OS=Homo sapiens GN=EP400 PE=1 SV=4	EP400_HUMAN	HUMAN	343		1	3	5		1	2	5		6.80544e-06	1.12885e-05	1.44616e-05		6.75812e-06	8.21254e-06	1.52005e-05		6.78178e-06	9.75054e-06	1.4831e-05		1.43775		0.657442		-0.182143
KARS	Lysine--tRNA ligase OS=Homo sapiens GN=KARS PE=1 SV=3	SYK_HUMAN	HUMAN	68		2	4	6		1	3	8		6.86549e-05	7.59209e-05	8.7535e-05		3.40887e-05	6.21375e-05	0.000122677		5.13718e-05	6.90292e-05	0.000105106		1.34372		0.656759		-0.182594
TUBA1A	Tubulin alpha-1A chain OS=Homo sapiens GN=TUBA1A PE=1 SV=1	TBA1A_HUMAN	HUMAN	50		2	50	98		13	95	197		9.33707e-05	0.00129066	0.00194444		0.000602689	0.00267606	0.00410845		0.00034803	0.00198336	0.00302645		5.69881		0.655342		-0.183532
PCOLCE	Procollagen C-endopeptidase enhancer 1 OS=Homo sapiens GN=PCOLCE PE=1 SV=2	PCOC1_HUMAN	HUMAN	48		1	1	7		1	6	8		4.86306e-05	2.68887e-05	0.000144676		4.82924e-05	0.000176056	0.000173792		4.84615e-05	0.000101472	0.000159234		2.09388		0.637254		-0.195688
ICP0	E3 ubiquitin-protein ligase ICP0 OS=Human herpesvirus 1 (strain 17) GN=ICP0 PE=1 SV=1	ICP0_HHV11	HHV11	78		2	24	44		1	1	7		5.9853e-05	0.000397125	0.000559626		2.97184e-05	1.80571e-05	9.35804e-05		4.47857e-05	0.000207591	0.000326603		4.63521		0.635606		-0.196812
SRSF3	Serine/arginine-rich splicing factor 3 OS=Homo sapiens GN=SRSF3 PE=1 SV=1	SRSF3_HUMAN	HUMAN	19		1	21	34		1	4	18		0.000122856	0.00142651	0.00177527		0.000122002	0.000296516	0.000987871		0.000122429	0.000861515	0.00138157		7.03686		0.623576		-0.20511
SRSF7	Serine/arginine-rich splicing factor 7 OS=Homo sapiens GN=SRSF7 PE=1 SV=1	SRSF7_HUMAN	HUMAN	27		1	18	28		1	5	21		8.64543e-05	0.000860437	0.00102881		8.58531e-05	0.000260824	0.00081103		8.61537e-05	0.000560631	0.000919918		6.50733		0.609435		-0.215072
PRPF3	U4/U6 small nuclear ribonucleoprotein Prp3 OS=Homo sapiens GN=PRPF3 PE=1 SV=2	PRPF3_HUMAN	HUMAN	78		1	4	8		1	2	5		2.99265e-05	6.61875e-05	0.00010175		2.97184e-05	3.61141e-05	6.68431e-05		2.98224e-05	5.11508e-05	8.42966e-05		1.71518		0.606795		-0.216958
US11	RNA-binding protein OS=Human herpesvirus 1 (strain 17) GN=US11 PE=1 SV=1	RNB_HHV11	HHV11	18		3	10	19		1	1	6		0.000389045	0.000717031	0.00104718		0.00012878	7.82473e-05	0.000347584		0.000258912	0.000397639	0.000697381		1.53581		0.570189		-0.243981
THRAP3	Thyroid hormone receptor-associated protein 3 OS=Homo sapiens GN=THRAP3 PE=1 SV=2	TR150_HUMAN	HUMAN	109		1	10	31		6	18	36		2.14153e-05	0.000118409	0.000282146		0.000127598	0.000232588	0.000344395		7.45068e-05	0.000175498	0.000313271		2.35547		0.560213		-0.251647
CDC5L	Cell division cycle 5-like protein OS=Homo sapiens GN=CDC5L PE=1 SV=2	CDC5L_HUMAN	HUMAN	92		4	12	20		2	8	27		0.00010149	0.000168346	0.000215666		5.03921e-05	0.000122474	0.000306025		7.5941e-05	0.00014541	0.000260846		1.91478		0.557457		-0.253789
TECR	Very-long-chain enoyl-CoA reductase OS=Homo sapiens GN=TECR PE=1 SV=1	TECR_HUMAN	HUMAN	36		1	5	18		1	7	11		6.48408e-05	0.000179258	0.000496032		6.43898e-05	0.000273865	0.000318619		6.46153e-05	0.000226562	0.000407325		3.50631		0.556218		-0.254755
ANXA6	Annexin A6 OS=Homo sapiens GN=ANXA6 PE=1 SV=3	ANXA6_HUMAN	HUMAN	76		63	131	408		63	174	343		0.00193498	0.00222468	0.00532581		0.00192153	0.00322461	0.00470611		0.00192826	0.00272465	0.00501596		1.41301		0.543195		-0.265044
TRIP12	E3 ubiquitin-protein ligase TRIP12 OS=Homo sapiens GN=TRIP12 PE=1 SV=1	TRIPC_HUMAN	HUMAN	220		1	6	16		1	3	6		1.06103e-05	3.51997e-05	7.21501e-05		1.05365e-05	1.92061e-05	2.84387e-05		1.05734e-05	2.72029e-05	5.02944e-05		2.57277		0.540874		-0.266904
CAPZA1	F-actin-capping protein subunit alpha-1 OS=Homo sapiens GN=CAPZA1 PE=1 SV=3	CAZA1_HUMAN	HUMAN	33		2	5	9		2	2	8		0.000141471	0.000195554	0.000270563		0.000140487	8.53606e-05	0.000252789		0.000140979	0.000140457	0.000261676		0.9963		0.536761		-0.270219
EIF4G1	Eukaryotic translation initiation factor 4 gamma 1 OS=Homo sapiens GN=EIF4G1 PE=1 SV=4	IF4G1_HUMAN	HUMAN	175		7	20	43		1	11	34		9.33707e-05	0.000147504	0.000243764		1.32459e-05	8.85312e-05	0.000202592		5.33083e-05	0.000118017	0.000223178		2.21386		0.528803		-0.276706
KIAA1429	Protein virilizer homolog OS=Homo sapiens GN=KIAA1429 PE=1 SV=2	VIR_HUMAN	HUMAN	202		1	6	6		1	3	16		1.15558e-05	3.83363e-05	2.94672e-05		1.14754e-05	2.09176e-05	8.25943e-05		1.15156e-05	2.96269e-05	5.60308e-05		2.57277		0.528762		-0.27674
RBM8A	RNA-binding protein 8A OS=Homo sapiens GN=RBM8A PE=1 SV=1	RBM8A_HUMAN	HUMAN	20		1	4	8		1	2	7		0.000116713	0.000258131	0.000396825		0.000115902	0.000140845	0.000364964		0.000116308	0.000199488	0.000380894		1.71518		0.523736		-0.280888
RBM25	RNA-binding protein 25 OS=Homo sapiens GN=RBM25 PE=1 SV=3	RBM25_HUMAN	HUMAN	100		1	12	29		1	14	37		2.33427e-05	0.000154879	0.000287698		2.31803e-05	0.000197183	0.000385819		2.32615e-05	0.000176031	0.000336758		7.56748		0.522721		-0.28173
LEMD2	LEM domain-containing protein 2 OS=Homo sapiens GN=LEMD2 PE=1 SV=1	LEMD2_HUMAN	HUMAN	57		2	4	7		2	2	8		8.19041e-05	9.05723e-05	0.000121832		8.13345e-05	4.94193e-05	0.000146351		8.16193e-05	6.99958e-05	0.000134092		0.857589		0.521999		-0.28233
CDC42	Cell division control protein 42 homolog OS=Homo sapiens GN=CDC42 PE=1 SV=2	CDC42_HUMAN	HUMAN	21		1	3	5		1	1	5		0.000111156	0.000184379	0.000236206		0.000110383	6.70691e-05	0.000248274		0.000110769	0.000125724	0.00024224		1.13501		0.519007		-0.284827
HNRNPF	Heterogeneous nuclear ribonucleoprotein F OS=Homo sapiens GN=HNRNPF PE=1 SV=3	HNRPF_HUMAN	HUMAN	46		1	7	18		1	7	18		5.07449e-05	0.000196404	0.000388199		5.03921e-05	0.000214329	0.000408034		5.05685e-05	0.000205367	0.000398116		4.06116		0.515846		-0.28748
PUF60	Poly(U)-binding-splicing factor PUF60 OS=Homo sapiens GN=PUF60 PE=1 SV=1	PUF60_HUMAN	HUMAN	60		3	7	17		1	2	6		0.000116713	0.000150576	0.000281085		3.86339e-05	4.69484e-05	0.000104275		7.76736e-05	9.87624e-05	0.00019268		1.27151		0.512572		-0.290245
MAP1A	Microtubule-associated protein 1A OS=Homo sapiens GN=MAP1A PE=1 SV=6	MAP1A_HUMAN	HUMAN	305		1	17	24		1	4	29		7.65333e-06	7.19382e-05	7.8064e-05		7.60011e-06	1.84715e-05	9.9147e-05		7.62672e-06	4.52048e-05	8.86055e-05		5.92716		0.510181		-0.292276
TUBA1B	Tubulin alpha-1B chain OS=Homo sapiens GN=TUBA1B PE=1 SV=1	TBA1B_HUMAN	HUMAN	50		1	22	24		1	37	129		4.66853e-05	0.000567888	0.00047619		4.63607e-05	0.00104225	0.0026903		4.6523e-05	0.000805071	0.00158325		17.3048		0.508494		-0.293714
STT3A	Dolichyl-diphosphooligosaccharide--protein glycosyltransferase subunit STT3A OS=Homo sapiens GN=STT3A PE=1 SV=2	STT3A_HUMAN	HUMAN	81		2	1	17		3	11	16		5.76362e-05	1.5934e-05	0.000208211		8.58531e-05	0.000191271	0.000205976		7.17447e-05	0.000103603	0.000207093		1.44405		0.50027		-0.300796
U2AF1	Splicing factor U2AF 35 kDa subunit OS=Homo sapiens GN=U2AF1 PE=1 SV=3	U2AF1_HUMAN	HUMAN	28		1	2	9		1	5	10		8.33667e-05	9.21897e-05	0.000318878		8.27869e-05	0.000251509	0.000372412		8.30768e-05	0.000171849	0.000345645		2.06856		0.497185		-0.303482
RBM39	RNA-binding protein 39 OS=Homo sapiens GN=RBM39 PE=1 SV=2	RBM39_HUMAN	HUMAN	59		1	4	8		1	2	8		3.95638e-05	8.75021e-05	0.000134517		3.92887e-05	4.77441e-05	0.00014139		3.94263e-05	6.76231e-05	0.000137954		1.71518		0.490187		-0.309638
ADNP	Activity-dependent neuroprotector homeobox protein OS=Homo sapiens GN=ADNP PE=1 SV=1	ADNP_HUMAN	HUMAN	124		1	10	17		1	2	15		1.88247e-05	0.000104085	0.000136009		1.86938e-05	2.27169e-05	0.000126139		1.87593e-05	6.3401e-05	0.000131074		3.37972		0.483704		-0.31542
AHNAK	Neuroblast differentiation-associated protein AHNAK OS=Homo sapiens GN=AHNAK PE=1 SV=2	AHNK_HUMAN	HUMAN	629		5	43	133		24	76	197		1.85554e-05	8.82324e-05	0.000209769		8.84465e-05	0.000170178	0.000326586		5.35009e-05	0.000129205	0.000268177		2.41501		0.481792		-0.317141
U2SURP	U2 snRNP-associated SURP motif-containing protein OS=Homo sapiens GN=U2SURP PE=1 SV=2	SR140_HUMAN	HUMAN	118		1	1	9		3	16	39		1.97819e-05	1.09378e-05	7.56659e-05		5.89331e-05	0.000190976	0.000344639		3.93575e-05	0.000100957	0.000210152		2.56513		0.4804		-0.318397
EIF2S2	Eukaryotic translation initiation factor 2 subunit 2 OS=Homo sapiens GN=EIF2S2 PE=1 SV=2	IF2B_HUMAN	HUMAN	38		1	5	9		1	2	10		6.14281e-05	0.000169823	0.000234962		6.10009e-05	7.4129e-05	0.000274409		6.12145e-05	0.000121976	0.000254686		1.9926		0.478928		-0.31973
STAU1	Double-stranded RNA-binding protein Staufen homolog 1 OS=Homo sapiens GN=STAU1 PE=1 SV=2	STAU1_HUMAN	HUMAN	63		1	4	6		1	1	8		3.70519e-05	8.19464e-05	9.44822e-05		3.67942e-05	2.23564e-05	0.000132413		3.6923e-05	5.21514e-05	0.000113448		1.41244		0.459696		-0.33753
NIPBL	Nipped-B-like protein OS=Homo sapiens GN=NIPBL PE=1 SV=2	NIPBL_HUMAN	HUMAN	316		1	4	5		1	1	9		7.38692e-06	1.63374e-05	1.56972e-05		7.33555e-06	4.45712e-06	2.96987e-05		7.36124e-06	1.03973e-05	2.26979e-05		1.41244		0.458071		-0.339067
MAP4	Microtubule-associated protein 4 OS=Homo sapiens GN=MAP4 PE=1 SV=3	MAP4_HUMAN	HUMAN	121		3	13	34		1	2	9		5.78744e-05	0.000138665	0.000278762		1.91573e-05	2.32802e-05	7.75601e-05		3.85158e-05	8.09728e-05	0.000178161		2.10232		0.454493		-0.342473
TUBB	Tubulin beta chain OS=Homo sapiens GN=TUBB PE=1 SV=2	TBB5_HUMAN	HUMAN	50		1	32	72		4	60	207		4.66853e-05	0.00082602	0.00142857		0.000185443	0.00169014	0.004317		0.000116064	0.00125808	0.00287278		10.8395		0.437931		-0.358595
CFL2	Cofilin-2 OS=Homo sapiens GN=CFL2 PE=1 SV=1	COF2_HUMAN	HUMAN	19		1	3	7		1	1	5		0.000122856	0.000203788	0.000365497		0.000122002	7.4129e-05	0.000274409		0.000122429	0.000138958	0.000319953		1.13501		0.434309		-0.362201
SRPR	Signal recognition particle receptor subunit alpha OS=Homo sapiens GN=SRPR PE=1 SV=2	SRPR_HUMAN	HUMAN	70		1	9	23		1	1	7		3.33467e-05	0.000165941	0.000325964		3.31148e-05	2.01207e-05	0.000104275		3.32307e-05	9.30311e-05	0.00021512		2.79955		0.432462		-0.364052
SNRNP70	U1 small nuclear ribonucleoprotein 70 kDa OS=Homo sapiens GN=SNRNP70 PE=1 SV=2	RU17_HUMAN	HUMAN	52		1	7	27		1	6	15		4.48898e-05	0.000173742	0.00051511		4.45776e-05	0.000162514	0.000300794		4.47337e-05	0.000168128	0.000407952		3.75842		0.412126		-0.384969
RPLP1	60S acidic ribosomal protein P1 OS=Homo sapiens GN=RPLP1 PE=1 SV=1	RLA1_HUMAN	HUMAN	12		1	4	11		1	1	5		0.000194522	0.000430219	0.000909392		0.00019317	0.000117371	0.00043448		0.000193846	0.000273795	0.000671936		1.41244		0.407471		-0.389903
GNB1	Guanine nucleotide-binding protein G(I)/G(S)/G(T) subunit beta-1 OS=Homo sapiens GN=GNB1 PE=1 SV=3	GBB1_HUMAN	HUMAN	37		1	1	13		1	10	24		6.30883e-05	3.48826e-05	0.000348563		6.26496e-05	0.000380662	0.00067638		6.28689e-05	0.000207772	0.000512472		3.30485		0.405432		-0.392082
DDX46	Probable ATP-dependent RNA helicase DDX46 OS=Homo sapiens GN=DDX46 PE=1 SV=2	DDX46_HUMAN	HUMAN	117		1	4	8		1	1	9		1.9951e-05	4.4125e-05	6.78334e-05		1.98123e-05	1.2038e-05	8.02118e-05		1.98816e-05	2.80815e-05	7.40226e-05		1.41244		0.379364		-0.420944
SRPRB	Signal recognition particle receptor subunit beta OS=Homo sapiens GN=SRPRB PE=1 SV=3	SRPRB_HUMAN	HUMAN	30		3	5	16		2	2	9		0.000233427	0.000215109	0.000529101		0.000154536	9.38967e-05	0.000312826		0.000193981	0.000154503	0.000420963		0.796485		0.367023		-0.435307
RDX	Radixin OS=Homo sapiens GN=RDX PE=1 SV=1	RADI_HUMAN	HUMAN	69		1	24	54		1	1	36		3.383e-05	0.000448924	0.000776398		3.35947e-05	2.04123e-05	0.000544045		3.37123e-05	0.000234668	0.000660221		6.9609		0.355438		-0.449236
PLOD3	Procollagen-lysine,2-oxoglutarate 5-dioxygenase 3 OS=Homo sapiens GN=PLOD3 PE=1 SV=1	PLOD3_HUMAN	HUMAN	85		3	2	16		2	4	8		8.23859e-05	3.03684e-05	0.000186741		5.4542e-05	6.628e-05	9.81414e-05		6.84639e-05	4.83242e-05	0.000142441		0.705834		0.339257		-0.469472
G3BP2	Ras GTPase-activating protein-binding protein 2 OS=Homo sapiens GN=G3BP2 PE=1 SV=2	G3BP2_HUMAN	HUMAN	54		2	2	16		1	7	22		8.64543e-05	4.78021e-05	0.000293945		4.29266e-05	0.000182577	0.000424825		6.46904e-05	0.00011519	0.000359385		1.78063		0.320518		-0.494147
TM9SF3	Transmembrane 9 superfamily member 3 OS=Homo sapiens GN=TM9SF3 PE=1 SV=2	TM9S3_HUMAN	HUMAN	68		1	1	7		1	2	7		3.43275e-05	1.89802e-05	0.000102124		3.40887e-05	4.1425e-05	0.000107342		3.42081e-05	3.02026e-05	0.000104733		0.882909		0.288377		-0.54004
EHD2	EH domain-containing protein 2 OS=Homo sapiens GN=EHD2 PE=1 SV=2	EHD2_HUMAN	HUMAN	61		1	2	9		1	1	5		3.82667e-05	4.23166e-05	0.00014637		3.80006e-05	2.30894e-05	8.54715e-05		3.81336e-05	3.2703e-05	0.000115921		0.857589		0.282115		-0.549574
BCLAF1	Bcl-2-associated transcription factor 1 OS=Homo sapiens GN=BCLAF1 PE=1 SV=2	BCLF1_HUMAN	HUMAN	106		1	6	33		1	10	43		2.20214e-05	7.3056e-05	0.00030885		2.18682e-05	0.000132873	0.000423004		2.19448e-05	0.000102964	0.000365927		4.69197		0.28138		-0.550707
STT3B	Dolichyl-diphosphooligosaccharide--protein glycosyltransferase subunit STT3B OS=Homo sapiens GN=STT3B PE=1 SV=1	STT3B_HUMAN	HUMAN	94		1	7	28		1	1	11		2.48326e-05	9.61127e-05	0.000295508		2.46599e-05	1.49835e-05	0.000122024		2.47463e-05	5.55481e-05	0.000208766		2.2447		0.266078		-0.574991
PNN	Pinin OS=Homo sapiens GN=PNN PE=1 SV=4	PININ_HUMAN	HUMAN	82		1	1	10		1	3	16		2.84667e-05	1.57397e-05	0.000120983		2.82687e-05	5.15287e-05	0.000203464		2.83677e-05	3.36342e-05	0.000162224		1.18565		0.207332		-0.683333
TAGLN	Transgelin OS=Homo sapiens GN=TAGLN PE=1 SV=4	TAGL_HUMAN	HUMAN	23		3	1	12		1	2	8		0.00030447	5.61155e-05	0.000517598		0.000100784	0.000122474	0.000362697		0.000202627	8.92947e-05	0.000440147		0.440686		0.202875		-0.692772
FBLN1	Fibulin-1 OS=Homo sapiens GN=FBLN1 PE=1 SV=4	FBLN1_HUMAN	HUMAN	77		7	1	34		2	9	35		0.000212206	1.67618e-05	0.000438054		6.02087e-05	0.000164624	0.000473979		0.000136207	9.06929e-05	0.000456016		0.665844		0.198881		-0.701407
TRPV2	Transient receptor potential cation channel subfamily V member 2 OS=Homo sapiens GN=TRPV2 PE=1 SV=1	TRPV2_HUMAN	HUMAN	86		1	1	6		1	2	17		2.71426e-05	1.50076e-05	6.92137e-05		2.69539e-05	3.27547e-05	0.000206126		2.70483e-05	2.38811e-05	0.00013767		0.882909		0.173467		-0.760783
KDELR3	ER lumen protein retaining receptor 3 OS=Homo sapiens GN=KDELR3 PE=2 SV=1	ERD23_HUMAN	HUMAN	25		1	1	9		1	1	7		9.33707e-05	5.16262e-05	0.000357143		9.27214e-05	5.6338e-05	0.000291971		9.3046e-05	5.39821e-05	0.000324557		0.580166		0.166326		-0.779041
YWHAH	14-3-3 protein eta OS=Homo sapiens GN=YWHAH PE=1 SV=4	1433F_HUMAN	HUMAN	28		1	1	8		1	1	8		8.33667e-05	4.60948e-05	0.000283447		8.27869e-05	5.03018e-05	0.000297929		8.30768e-05	4.81983e-05	0.000290688		0.580166		0.165808		-0.780395
ESYT1	Extended synaptotagmin-1 OS=Homo sapiens GN=ESYT1 PE=1 SV=1	ESYT1_HUMAN	HUMAN	123		1	1	11		1	1	6		1.89778e-05	1.04931e-05	8.87211e-05		1.88458e-05	1.14508e-05	5.0866e-05		1.89118e-05	1.0972e-05	6.97936e-05		0.580166		0.157206		-0.80353
PDS5A	Sister chromatid cohesion protein PDS5 homolog A OS=Homo sapiens GN=PDS5A PE=1 SV=1	PDS5A_HUMAN	HUMAN	151		1	1	10		1	1	7		1.54587e-05	8.54739e-06	6.56996e-05		1.53512e-05	9.32749e-06	4.83395e-05		1.5405e-05	8.93744e-06	5.70196e-05		0.580166		0.156743		-0.804811
ACIN1	Apoptotic chromatin condensation inducer in the nucleus OS=Homo sapiens GN=ACIN1 PE=1 SV=2	ACINU_HUMAN	HUMAN	152		1	2	12		1	1	13		1.5357e-05	1.69823e-05	7.83208e-05		1.52502e-05	9.26612e-06	8.91828e-05		1.53036e-05	1.31242e-05	8.37518e-05		0.857589		0.156704		-0.804921
PTDSS1	Phosphatidylserine synthase 1 OS=Homo sapiens GN=PTDSS1 PE=1 SV=1	PTSS1_HUMAN	HUMAN	56		1	1	10		1	1	8		4.16833e-05	2.30474e-05	0.000177154		4.13935e-05	2.51509e-05	0.000148965		4.15384e-05	2.40992e-05	0.000163059		0.580166		0.147794		-0.830344
GNAI3	Guanine nucleotide-binding protein G(k) subunit alpha OS=Homo sapiens GN=GNAI3 PE=1 SV=3	GNAI3_HUMAN	HUMAN	41		1	1	9		1	1	10		5.69333e-05	3.14794e-05	0.00021777		5.65374e-05	3.43525e-05	0.00025433		5.67354e-05	3.29159e-05	0.00023605		0.580166		0.139445		-0.855598
SRRM2	Serine/arginine repetitive matrix protein 2 OS=Homo sapiens GN=SRRM2 PE=1 SV=2	SRRM2_HUMAN	HUMAN	300		1	1	9		1	1	24		7.78089e-06	4.30219e-06	2.97619e-05		7.72678e-06	4.69484e-06	8.34202e-05		7.75384e-06	4.49851e-06	5.65911e-05		0.580166		0.0794915		-1.09968
MYH14	Myosin-14 OS=Homo sapiens GN=MYH14 PE=1 SV=2	MYH14_HUMAN	HUMAN	228		1	1	23		1	1	54		1.0238e-05	5.66077e-06	0.000100077		1.01668e-05	6.17742e-06	0.000246968		1.02024e-05	5.91909e-06	0.000173522		0.580166		0.0341114		-1.4671
